# Supplementary material for: Early origin and global colonisation of foot-and-mouth disease virus
Source: Sci Rep. 2020 Sep 17;10:15268. doi: 10.1038/s41598-020-72246-6 (PMC7498456; doi:10.1038/s41598-020-72246-6)
Supplement: Supplementary file 2 — Supplementary Table S1. [file 41598_2020_72246_MOESM2_ESM.xlsx]

## Sheet: Sheet1
accession no.	serotype	isolate	host	country	country code	collection year	study	nt length	topotype	lineage	exclusion criteria	taxa
AB079061.1	O	O/JPN/2000	cattle	Japan:Miyazaki	JPN	2000	The complete nucleotide sequence of the PanAsia strain of foot-and-mouth disease virus isolated in Japan	7822	-	-	-	AB079061.1_O_JPN_2000
AF026168.2	O	Chu-Pei	-	Taiwan	TAW	1997	Molecular epidemiological studies on foot-and-mouth disease type O Taiwan viruses from the 1997 epidemic	7733	-	-	-	AF026168.2_O_TAW_1997
AF154271.1	O	Tau-YuanTW97	swine	Taiwan	TAW	1997	Complete sequences analysis of foot and mouth disease virus swine-specific strain outbreak in Taiwan	7739	-	-	-	AF154271.1_O_TAW_1997
AF189157.1	-	O1 Geshure; G	-	Israel	ISR	-	The Use of Long and Acurate-RT-PCR to Sequence O1 Geshur (G) translation region	6996	-	-	undated	-
AF274010.1	C	C-S8	cell culture	Spain	SPA	-	Multiple virulence determinants of foot-and-mouth disease virus in cell culture	8115	-	-	lab strain	-
AF308157.1	O	Reference	swine	Taiwan: Yunlin	TAW	1997	Genetic determinants of altered virulence of Taiwanese foot-and-mouth disease virus	8134	CATHAY	-	-	AF308157.1_O_TAW_1997
AF377945.1	O	O/SKR/2000	-	South Korea	SKR	2000	Molecular characterization of foot-and-mouth disease virus O/SKR/2000	7813	-	-	-	AF377945.1_O_SKR_2000
AF506822.2	O	China/1/99	-	China: Tibet	CHA	1999	Sequencing and analysis for the full-length genome RNA of foot-and-mouth disease virus China/99	8173	-	-	-	AF506822.2_O_CHA_1999
AF511039.1	O	Akesu/58	-	China	CHA	-	The complete genome sequence of foot-and-mouth disease virus O/Akesu/58 strain and its some molecular characteristics	8147	-	-	undated	-
AF540910.1	SAT2	ZIM/7/83	-	Zimbabwe	ZIM	-	Characterization of the structural-protein-coding region of SAT2 type foot-and-mouth disease virus	8173	-	-	undated	-
AH012984.2	O	-	swine	South Korea	SKR	2000	Comparison and analysis of the complete nucleotide sequence of foot-and-mouth disease viruses from animals in Korea and other PanAsia strains	8272	-	-	-	AH012984.2_O_SKR_2000
AH012985.2	O	-	cattle	South Korea: Chungju county	SKR	2000	Comparison and analysis of the complete nucleotide sequence of foot-and-mouth disease viruses from animals in Korea and other PanAsia strains	8267	-	-	-	AH012985.2_O_SKR_2000
AJ007347.1	-	C3Arg85	BHK-21	Spain	SPA	-	Rapid selection in modified BHK-21 cells of a foot-and-mouth disease virus variant showing alterations in cell tropism	8161	-	-	lab strain	-
AJ007572.1	-	C3Arg85	BHK-21	Spain	SPA	-	Rapid selection in modified BHK-21 cells of a foot-and-mouth disease virus variant showing alterations in cell tropism	8161	-	-	lab strain	-
AJ133357.1	C	C-s8c1	-	Spain:Olot	SPA	-	Genomic nucleotide sequence of a foot-and-mouth disease virus clone and its persistent derivatives. Implications for the evolution of viral quasispecies during a persistent infection	8115	EURO-SA	-	undated	-
AJ133358.1	C	rp99	BHK-21	Spain	SPA	-	Genomic nucleotide sequence of a foot-and-mouth disease virus clone and its persistent derivatives. Implications for the evolution of viral quasispecies during a persistent infection	8115	-	-	lab strain	-
AJ133359.1	C	rp146	BHk-21	Spain	SPA	-	Genomic nucleotide sequence of a foot-and-mouth disease virus clone and its persistent derivatives. Implications for the evolution of viral quasispecies during a persistent infection	8115	-	-	lab strain	-
AJ251473.1	SAT2	KEN/3/57	-	Kenya	-	-	Phylogenetic comparison of the capsid-coding region of all seven foot-and-mouth disease virus serotypes	7774	-	-	undated	-
AJ320488.1	O	O1Campos	-	Brazil	Brazil	-	Full length nucleotide sequence of foot-and-mouth disease virus strain O1 Campos/Bra/58. Brief report	8168	-	-	undated	-
AJ539136.1	O	TAW/2/99 TC	-	Taiwan	TAW	1999	Comparisons of the complete genomes of Asian, African and European isolates of a recent foot-and-mouth disease virus type O pandemic strain (PanAsia)	8183	-	-	-	AJ539136.1_O_TAW_1999
AJ539137.1	O	TAW/2/99 BOV	-	Taiwan	TAW	1999	Comparisons of the complete genomes of Asian, African and European isolates of a recent foot-and-mouth disease virus type O pandemic strain (PanAsia)	8183	-	-	-	AJ539137.1_O_TAW_1999
AJ539138.1	O	Tibet/CHA/99	-	China: Tibet	CHA	1999	Comparisons of the complete genomes of Asian, African and European isolates of a recent foot-and-mouth disease virus type O pandemic strain (PanAsia)	8183	-	-	-	AJ539138.1_O_CHA_1999
AJ539139.1	O	SKR/2000	-	South Korea	SKR	2000	Comparisons of the complete genomes of Asian, African and European isolates of a recent foot-and-mouth disease virus type O pandemic strain (PanAsia)	8182	-	-	-	AJ539139.1_O_SKR_2000
AJ539140.1	O	SAR/19/2000	-	South Africa	SAR	2000	Comparisons of the complete genomes of Asian, African and European isolates of a recent foot-and-mouth disease virus type O pandemic strain (PanAsia)	8184	-	-	-	AJ539140.1_O_SAR_2000
AJ539141.1	O	UKG/35/2001	-	United Kingdom	UKG	2001	Comparisons of the complete genomes of Asian, African and European isolates of a recent foot-and-mouth disease virus type O pandemic strain (PanAsia)	8183	PanAsia	-	-	AJ539141.1_O_UKG_2001
AJ633821.1	O	FRA/1/2001	cattle	France:Mayenne	FRA	2001	The nucleotide sequence of foot-and-mouth disease virus O/FRA/1/2001 and comparison with its British parental strain O/UKG/35/2001	8234	-	-	-	AJ633821.1_O_FRA_2001
AM409190.1	C	H51	-	Spain	SPA	-	Genetic lesions associated with Muller's ratchet in an RNA virus	8115	-	-	undated	-
AM409325.1	C	H595	-	Spain	SPA	-	Molecular basis for a lack of correlation between viral fitness and cell killing capacity	8115	-	-	undated	-
AM503965.1	-	R-D 45	cell culture	-	-	-	Persistence of foot-and-mouth disease virus in cell culture revisited: implications for contingency in evolution	8115	-	-	lab strain	-
AM503966.1	-	R-D 45	cell culture	-	-	-	Persistence of foot-and-mouth disease virus in cell culture revisited: implications for contingency in evolution	8115	-	-	lab strain	-
AY304994.1	Asia1	vaccine IND 63/72	vaccine	India	IND	-	Direct Submission	8167	ASIA	-	lab strain	-
AY317098.1	O	HKN/2002	-	China: Hong Kong	CHA	2002	Genome comparison of a novel foot-and-mouth disease virus with other FMDV strains	8104	-	-	-	AY317098.1_O_CHA_2002
AY333431.1	O	O/NY00	-	China	CHA	-	Foot-and-mouth disease virus O/NY00	7731	-	-	undated	-
AY359854.1	O	OMIII (artificially attenuated from strain Akesu/58)	-	China	CHA	-	Direct Submission	8083	-	-	undated	-
AY390432.1	Asia1	YNBS/58	cattle	China	CHA	-	Foot-and-mouth disease virus Asia1/YNBS/58 complete genome	8163	ASIA	-	undated	-
AY593751.1	A	a10holland iso82	-	Netherlands	NET	1942	Comparative genomics of foot-and-mouth disease virus	8161	-	-	-	AY593751.1_A_NET_1942
AY593752.1	A	a12valle 119 iso20	vaccine	United Kingdom	UKG	1932	Comparative genomics of foot-and-mouth disease virus	8204	-	-	lab strain	-
AY593753.1	A	a13brazil iso75	-	Brazil: Santos	Brazil	1970	Comparative genomics of foot-and-mouth disease virus	8202	-	-	-	AY593753.1_A_Brazil_1970
AY593754.1	A	a14 spain iso39	-	Spain	SPA	1959	Comparative genomics of foot-and-mouth disease virus	8209	-	-	-	AY593754.1_A_SPA_1959
AY593755.1	A	a15thailand iso43	-	Thailand	TAI	1960	Comparative genomics of foot-and-mouth disease virus	8192	ASIA	A15	-	AY593755.1_A_TAI_1960
AY593756.1	A	a16belem iso80	-	Brazil	Brazil	1959	Comparative genomics of foot-and-mouth disease virus	8114	-	-	-	AY593756.1_A_Brazil_1959
AY593757.1	A	a17 Aguarulbos iso83	-	Brazil	Brazil	1967	Comparative genomics of foot-and-mouth disease virus	8202	-	-	-	AY593757.1_A_Brazil_1967
AY593758.1	A	a18zulia iso40	-	Venezuela	VEN	1967	Comparative genomics of foot-and-mouth disease virus	8204	-	-	-	AY593758.1_A_VEN_1967
AY593759.1	A	a1bayern iso41	-	Germany	GER	1971	Comparative genomics of foot-and-mouth disease virus	8168	-	-	-	AY593759.1_A_GER_1971
AY593760.1	A	a20ussr iso10	-	USSR	USSR	1964	Comparative genomics of foot-and-mouth disease virus	8152	-	-	-	AY593760.1_A_USSR_1964
AY593761.1	A	a21kenya iso77	-	Kenya	KEN	1964	Comparative genomics of foot-and-mouth disease virus	8161	AFRICA	G-III	-	AY593761.1_A_KEN_1964
AY593762.1	A	a22iraq-95 iso95	-	Iraq	IRQ	1964	Comparative genomics of foot-and-mouth disease virus	8216	-	-	duplicate	-
AY593763.1	A	a22iraq64 iso86	-	Iraq	IRQ	1964	Comparative genomics of foot-and-mouth disease virus	8204	ASIA	A22	duplicate	-
AY593764.1	A	a22iraq70 iso92	-	Iraq	IRQ	1970	Comparative genomics of foot-and-mouth disease virus	8203	-	-	-	AY593764.1_A_IRQ_1970
AY593765.1	A	a22turkey iso66	-	Turkey	TUR	1965	Comparative genomics of foot-and-mouth disease virus	8202	-	-	-	AY593765.1_A_TUR_1965
AY593766.1	A	a23kenya iso8	-	Kenya	KEN	1965	Comparative genomics of foot-and-mouth disease virus	8202	?	G-VIII	-	AY593766.1_A_KEN_1965
AY593767.1	A	a24 argentina iso9	-	Argentina	ARG	1965	Comparative genomics of foot-and-mouth disease virus	8195	-	-	-	AY593767.1_A_ARG_1965
AY593768.1	A	a24cruzeiro iso71	-	Brazil	Brazil	1955	Comparative genomics of foot-and-mouth disease virus	8156	EURO-SA	A24	-	AY593768.1_A_Brazil_1955
AY593769.1	A	a25 argentina iso38	-	Argentina	ARG	1959	Comparative genomics of foot-and-mouth disease virus	8135	-	-	-	AY593769.1_A_ARG_1959
AY593770.1	A	a26arg iso74	-	Argentina	ARG	1966	Comparative genomics of foot-and-mouth disease virus	8115	-	-	-	AY593770.1_A_ARG_1966
AY593771.1	A	a27columbia iso78	-	Colombia	COL	1967	Comparative genomics of foot-and-mouth disease virus	8200	-	-	-	AY593771.1_A_COL_1967
AY593772.1	A	a28 Turkey iso44	-	Turkey	TUR	1972	Comparative genomics of foot-and-mouth disease virus	8158	-	-	-	AY593772.1_A_TUR_1972
AY593773.1	A	a29peru iso37	-	Peru	PER	1969	Comparative genomics of foot-and-mouth disease virus	8202	-	-	-	AY593773.1_A_PER_1969
AY593774.1	A	a2spain iso7	-	Spain	SPA	1969	Comparative genomics of foot-and-mouth disease virus	8162	-	-	-	AY593774.1_A_SPA_1969
AY593775.1	A	a32ven iso36	-	Venezuela	VEN	1970	Comparative genomics of foot-and-mouth disease virus	8211	-	-	-	AY593775.1_A_VEN_1970
AY593776.1	A	a3mecklenburg iso81	-	Germany	GER	1968	Comparative genomics of foot-and-mouth disease virus	8157	-	-	-	AY593776.1_A_GER_1968
AY593777.1	A	a4 W Germany iso42	-	Germany	GER	1972	Comparative genomics of foot-and-mouth disease virus	8162	-	-	-	AY593777.1_A_GER_1972
AY593778.1	A	a4spain iso62	-	Spain	SPA	1969	Comparative genomics of foot-and-mouth disease virus	8198	-	-	-	AY593778.1_A_SPA_1969
AY593779.1	A	a4wg iso72	-	Germany	GER	1972	Comparative genomics of foot-and-mouth disease virus	8173	-	-	-	AY593779.1_A_GER_1972
AY593780.1	A	a5allier iso45	-	France	FRA	1960	Comparative genomics of foot-and-mouth disease virus	8199	EURO-SA	A5	-	AY593780.1_A_FRA_1960
AY593781.1	A	a5westerwald iso73	-	Germany	GER	1951	Comparative genomics of foot-and-mouth disease virus	8217	-	-	-	AY593781.1_A_GER_1951
AY593782.1	A	a argentina 2000 iso104	-	Argentina	ARG	2000	Comparative genomics of foot-and-mouth disease virus	8200	-	-	-	AY593782.1_A_ARG_2000
AY593783.1	A	aarg2001 iso93	-	Argentina	ARG	2001	Comparative genomics of foot-and-mouth disease virus	8196	-	-	duplicate	-
AY593784.1	A	aargp55 iso99	-	Argentina	ARG	2001	Comparative genomics of foot-and-mouth disease virus	8196	-	-	-	AY593784.1_A_ARG_2001
AY593785.1	A	aargp64 iso100	-	Argentina	ARG	2001	Comparative genomics of foot-and-mouth disease virus	8196	-	-	-	AY593785.1_A_ARG_2001
AY593786.1	A	aarg Trenquelauquen iso103	-	Argentina	ARG	2001	Comparative genomics of foot-and-mouth disease virus	8209	-	-	-	AY593786.1_A_ARG_2001
AY593787.1	A	abage iso63	-	Brazil	Brazil	1977	Comparative genomics of foot-and-mouth disease virus	8196	-	-	-	AY593787.1_A_Brazil_1977
AY593788.1	A	abrazil iso67	-	Brazil	Brazil	1979	Comparative genomics of foot-and-mouth disease virus	8217	-	-	-	AY593788.1_A_Brazil_1979
AY593789.1	A	acanefa iso48	-	Argentina	ARG	1961	Comparative genomics of foot-and-mouth disease virus	8132	-	-	-	AY593789.1_A_ARG_1961
AY593790.1	A	a general lopez iso102	-	Argentina	ARG	2001	Comparative genomics of foot-and-mouth disease virus	8195	-	-	-	AY593790.1_A_ARG_2001
AY593791.1	A	airan iso105	-	Iran	IRN	1998	Comparative genomics of foot-and-mouth disease virus	8280	-	-	-	AY593791.1_A_IRN_1998
AY593792.1	A	aparma iso55	-	Italy	ITL	1962	Comparative genomics of foot-and-mouth disease virus	8198	-	-	-	AY593792.1_A_ITL_1962
AY593793.1	A	aphilippines iso50	-	Philippines	PHI	1975	Comparative genomics of foot-and-mouth disease virus	8203	-	-	-	AY593793.1_A_PHI_1975
AY593794.1	A	asabana iso68	-	Colombia	COL	1985	Comparative genomics of foot-and-mouth disease virus	8201	-	-	-	AY593794.1_A_COL_1985
AY593795.1	Asia1	asia1-1pak iso3	-	Pakistan	PAK	1954	Comparative genomics of foot-and-mouth disease virus	8186	ASIA	-	-	AY593795.1_Asia1_PAK_1954
AY593796.1	Asia1	asia1-2isrl3-63 iso6	-	Israel	ISR	1963	Comparative genomics of foot-and-mouth disease virus	8192	-	-	-	AY593796.1_Asia1_ISR_1963
AY593797.1	Asia1	asia1-3kimron iso61	-	Israel	ISR	1963	Comparative genomics of foot-and-mouth disease virus	8141	-	-	-	AY593797.1_Asia1_ISR_1963
AY593798.1	Asia1	asia1leb-89 iso89	-	Lebanon	LEB	1983	Comparative genomics of foot-and-mouth disease virus	8196	-	-	duplicate	-
AY593799.1	Asia1	asia1leb4 iso4	-	Lebanon	LEB	1983	Comparative genomics of foot-and-mouth disease virus	8196	-	-	-	AY593799.1_Asia1_LEB_1983
AY593800.1	Asia1	asia1leb83 iso28	-	Lebanon	LEB	1983	Comparative genomics of foot-and-mouth disease virus	8196	-	-	-	AY593800.1_Asia1_LEB_1983
AY593801.1	A	A30 Uruguay/68 iso90	-	Uruguay	URU	1968	Comparative genomics of foot-and-mouth disease virus	8201	-	-	duplicate	-
AY593802.1	A	A uruguay 2001 iso98	-	Uruguay	URU	2001	Comparative genomics of foot-and-mouth disease virus	8201	-	-	-	AY593802.1_A_URU_2001
AY593803.1	A	avenceslau iso70	-	Brazil	Brazil	1979	Comparative genomics of foot-and-mouth disease virus	8199	-	-	-	AY593803.1_A_Brazil_1979
AY593804.1	C	c1noville iso56	-	Switzerland	SWZ	1965	Comparative genomics of foot-and-mouth disease virus	8150	-	-	-	AY593804.1_C_SWZ_1965
AY593805.1	C	c1ober iso88	-	Germany	GER	1960	Comparative genomics of foot-and-mouth disease virus	8142	-	-	-	AY593805.1_C_GER_1960
AY593806.1	C	c3ind iso19	-	Brazil	Brazil	1971	Comparative genomics of foot-and-mouth disease virus	8183	-	-	-	AY593806.1_C_Brazil_1971
AY593807.1	C	c3resende iso1	-	Brazil	Brazil	1955	Comparative genomics of foot-and-mouth disease virus	8192	-	-	-	AY593807.1_C_Brazil_1955
AY593808.1	C	C4 Tierra del Fuego iso2	-	Argentina	ARG	1966	Comparative genomics of foot-and-mouth disease virus	8188	-	-	-	AY593808.1_C_ARG_1966
AY593809.1	C	c5arg iso60	-	Argentina	ARG	1969	Comparative genomics of foot-and-mouth disease virus	8191	-	-	-	AY593809.1_C_ARG_1969
AY593810.1	C	cwald iso32	-	United Kingdom	UKG	1970	Comparative genomics of foot-and-mouth disease virus	8110	?	-	-	AY593810.1_C_UKG_1970
AY593811.1	O	o10phil54 iso54	-	Philippines	PHI	1958	Comparative genomics of foot-and-mouth disease virus	8201	-	-	duplicate	-
AY593812.1	O	o10phil76 iso76	-	Philippines	PHI	1958	Comparative genomics of foot-and-mouth disease virus	8201	-	-	-	AY593812.1_O_PHI_1958
AY593813.1	O	o11indonesia iso52	-	Indonesia	ISA	1962	Comparative genomics of foot-and-mouth disease virus	8111	-	-	-	AY593813.1_O_ISA_1962
AY593814.1	O	o1argentina iso5	-	Argentina	ARG	1965	Comparative genomics of foot-and-mouth disease virus	8199	-	-	-	AY593814.1_O_ARG_1965
AY593815.1	O	o1bfs iso18	-	United Kingdom	UKG	1967	Comparative genomics of foot-and-mouth disease virus	8194	EURO-SA	O1	-	AY593815.1_O_UKG_1967
AY593816.1	O	o1bfs46 iso46	-	United Kingdom	UKG	1967	Comparative genomics of foot-and-mouth disease virus	8194	-	-	-	AY593816.1_O_UKG_1967
AY593817.1	O	o1brugge iso79	-	Belgium	Belgium	1973	Comparative genomics of foot-and-mouth disease virus	8195	-	-	-	AY593817.1_O_Belgium_1973
AY593818.1	O	o1campos iso96	-	Argentina	ARG	1958	Comparative genomics of foot-and-mouth disease virus	8195	-	-	-	AY593818.1_O_ARG_1958
AY593819.1	O	o1campos94 iso94	-	Argentina	ARG	1994	Comparative genomics of foot-and-mouth disease virus	8197	-	-	-	AY593819.1_O_ARG_1994
AY593820.1	O	o1canefa iso59	-	Argentina	ARG	1964	Comparative genomics of foot-and-mouth disease virus	8195	-	-	-	AY593820.1_O_ARG_1964
AY593821.1	O	o1caseros iso35	-	Argentina	ARG	1967	Comparative genomics of foot-and-mouth disease virus	8204	-	-	-	AY593821.1_O_ARG_1967
AY593822.1	O	o1m11 iso57	vaccine	-	-	1953	Comparative genomics of foot-and-mouth disease virus	8164	-	-	lab strain	-
AY593823.1	O	o1manisa iso87	-	Turkey	TUR	1969	Comparative genomics of foot-and-mouth disease virus	8206	ME-SA	-	-	AY593823.1_O_TUR_1969
AY593824.1	O	o1skr iso85	-	South Korea	SKR	2000	Comparative genomics of foot-and-mouth disease virus	8199	-	-	-	AY593824.1_O_SKR_2000
AY593825.1	O	o1valle iso64	-	Argentina	ARG	1939	Comparative genomics of foot-and-mouth disease virus	8159	-	-	-	AY593825.1_O_ARG_1939
AY593826.1	O	o2brescia iso17	-	Italy	ITL	1947	Comparative genomics of foot-and-mouth disease virus	8166	-	-	-	AY593826.1_O_ITL_1947
AY593827.1	O	o3venezuela iso15	-	Venezuela	VEN	1971	Comparative genomics of foot-and-mouth disease virus	8169	-	-	-	AY593827.1_O_VEN_1971
AY593828.1	O	o5india iso34	-	India	IND	1962	Comparative genomics of foot-and-mouth disease virus	8157	-	-	-	AY593828.1_O_IND_1962
AY593829.1	O	o6pirbright iso58	-	United Kingdom	UKG	1965	Comparative genomics of foot-and-mouth disease virus	8201	-	-	duplicate	-
AY593830.1	O	o7poland iso49	-	Poland	POL	1959	Comparative genomics of foot-and-mouth disease virus	8196	-	-	-	AY593830.1_O_POL_1959
AY593831.1	O	O UK2001-ED	-	United Kingdom	UKG	2002	Comparative genomics of foot-and-mouth disease virus	8200	-	-	-	AY593831.1_O_UKG_2002
AY593832.1	O	O UK2001-FB	-	United Kingdom	UKG	2002	Comparative genomics of foot-and-mouth disease virus	8200	-	-	duplicate	-
AY593833.1	O	openghu iso108	-	Taiwan	TAW	1999	Comparative genomics of foot-and-mouth disease virus	8130	-	-	-	AY593833.1_O_TAW_1999
AY593834.1	O	orey-iran iso53	-	Iran	IRN	1966	Comparative genomics of foot-and-mouth disease virus	8198	-	-	-	AY593834.1_O_IRN_1966
AY593835.1	O	otaiwan97 iso106/112	-	Taiwan	TAW	1997	Comparative genomics of foot-and-mouth disease virus	8178	-	-	-	AY593835.1_O_TAW_1997
AY593836.1	O	ouk2001x iso84	-	United Kingdom	UKG	2001	Comparative genomics of foot-and-mouth disease virus	8199	-	-	-	AY593836.1_O_UKG_2001
AY593837.1	O	ouruguay-51 iso51	-	Uruguay	URU	1963	Comparative genomics of foot-and-mouth disease virus	8199	-	-	-	AY593837.1_O_URU_1963
AY593838.1	SAT1	sat1-1bech iso30	-	Botswana	BOT	1970	Comparative genomics of foot-and-mouth disease virus	8173	III(WZ)	-	-	AY593838.1_SAT1_BOT_1970
AY593839.1	SAT1	sat1-20 iso11	-	Pirbright	UKG	1970	Comparative genomics of foot-and-mouth disease virus	8141	II(SEZ)	-	-	AY593839.1_SAT1_UKG_1970
AY593840.1	SAT1	sat1-3swa iso14	-	Namibia	NMB	1949	Comparative genomics of foot-and-mouth disease virus	8179	-	-	-	AY593840.1_SAT1_NMB_1949
AY593841.1	SAT1	sat1-4srhod iso24	-	Zimbabwe	ZIM	1958	Comparative genomics of foot-and-mouth disease virus	8177	-	-	-	AY593841.1_SAT1_ZIM_1958
AY593842.1	SAT1	sat1-5sa iso13	-	South Africa	SAR	1961	Comparative genomics of foot-and-mouth disease virus	8176	-	-	-	AY593842.1_SAT1_SAR_1961
AY593843.1	SAT1	sat1-6swa iso16	-	Namibia	NMB	1940	Comparative genomics of foot-and-mouth disease virus	8180	-	-	-	AY593843.1_SAT1_NMB_1940
AY593844.1	SAT1	sat1-7isrl iso12	-	Israel	ISR	1962	Comparative genomics of foot-and-mouth disease virus	8190	VI	-	-	AY593844.1_SAT1_ISR_1962
AY593845.1	SAT1	sat1bot iso47	-	Botswana	BOT	1968	Comparative genomics of foot-and-mouth disease virus	8175	III(WZ)	-	-	AY593845.1_SAT1_BOT_1968
AY593846.1	SAT1	sat1rhod iso33	-	Zimbabwe: Rhodesia	ZIM	1966	Comparative genomics of foot-and-mouth disease virus	8133	II(SEZ)	-	-	AY593846.1_SAT1_ZIM_1966
AY593847.1	SAT2	sat2-1rhod iso26	-	Zimbabwe: Rhodesia	ZIM	1948	Comparative genomics of foot-and-mouth disease virus	8119	III	-	-	AY593847.1_SAT2_ZIM_1948
AY593848.1	SAT2	sat2-2 iso25	-	Unknown	-	1967	Comparative genomics of foot-and-mouth disease virus	8135	I	-	-	AY593848.1_SAT2_-_1967
AY593849.1	SAT2	sat2-3kenya-21	-	Kenya	KEN	1960	Comparative genomics of foot-and-mouth disease virus	8203	-	-	-	AY593849.1_SAT2_KEN_1960
AY593850.1	SAT3	sat3-2sa iso27	-	South Africa	SAR	1959	Comparative genomics of foot-and-mouth disease virus	8170	I(SEZ)	-	-	AY593850.1_SAT3_SAR_1959
AY593851.1	SAT3	sat3-3bech iso29	-	Botswana	BOT	1961	Comparative genomics of foot-and-mouth disease virus	8164	II(WZ)	-	-	AY593851.1_SAT3_BOT_1961
AY593852.1	SAT3	sat3-3kenya iso22	-	Kenya	KEN	1960	Comparative genomics of foot-and-mouth disease virus	8164	-	-	-	AY593852.1_SAT3_KEN_1960
AY593853.1	SAT3	sat3-4bech iso23	-	Botswana	BOT	1965	Comparative genomics of foot-and-mouth disease virus	8131	II(WZ)	-	-	AY593853.1_SAT3_BOT_1965
AY686687.1	O	O/ES/2001	-	China	CHA	2001	Foot-and-mouth disease virus leader proteinase inhibits dsRNA-induced type I interferon transcription by decreasing interferon regulatory factor 3/7 in protein levels	8163	-	-	-	AY686687.1_O_CHA_2001
AY687333.1	Asia1	IND 321/01	cattle	India: Madhya Pradesh	IND	2001	Complete nucleotide sequence analysis of a vaccine strain and a field isolate of foot-and-mouth disease virus serotype Asia1 with an insertion in VP1 genomic region	8178	-	-	-	AY687333.1_Asia1_IND_2001
AY687334.1	Asia1	IND 491/97; WBN 117/85	vaccine	India: West Bengal	IND	1985	Complete nucleotide sequence analysis of a vaccine strain and a field isolate of foot-and-mouth disease virus serotype Asia1 with an insertion in VP1 genomic region	8178	-	-	lab strain	-
CQ981091.1	-	Sequence 1 from Patent WO2005003348	-	-	-	-	Disease resistant transgenic non-human animals	7813	-	-	lab strain	-
DI105799.1	-	Patent: KR 1020040010973-A 2	kit	-	-	-	Kit for Diagnosis of Foot-and-Mouth Disease Containing Peptide of2C and 3B Nonstructural Protein of Foot-and-Mouth Disease Virus	7799	-	-	lab strain	-
DI105907.1	-	Patent: KR 1020040010973-A 1	kit	-	-	-	Kit for Diagnosis of Foot-and-Mouth Disease Containing Peptide of2C and 3B Nonstructural Protein of Foot-and-Mouth Disease Virus	7803	-	-	lab strain	-
DQ119643.2	O	HLJOC12/03	-	China	CHA	-	Direct Submission	7767	-	-	undated	-
DQ248888.1	O	lz	-	China	CHA	-	genome sequence of FMDV	8104	-	-	undated	-
DQ404158.1	O	UKG/15101/2001	sheep	United Kingdom	UKG	2001	Molecular epidemiology of the foot-and-mouth disease virus outbreak in the United Kingdom in 2001	8187	-	-	-	DQ404158.1_O_UKG_2001
DQ404159.1	O	UKG/14603/2001	cattle	United Kingdom	UKG	2001	Molecular epidemiology of the foot-and-mouth disease virus outbreak in the United Kingdom in 2002	8188	-	-	-	DQ404159.1_O_UKG_2001
DQ404160.1	O	UKG/14524/2001	cattle	United Kingdom	UKG	2001	Molecular epidemiology of the foot-and-mouth disease virus outbreak in the United Kingdom in 2003	8187	-	-	-	DQ404160.1_O_UKG_2001
DQ404161.1	O	UKG/14391/2001	cattle	United Kingdom	UKG	2001	Molecular epidemiology of the foot-and-mouth disease virus outbreak in the United Kingdom in 2004	8189	-	-	-	DQ404161.1_O_UKG_2001
DQ404162.1	O	UKG/14476/2001	sheep	United Kingdom	UKG	2001	Molecular epidemiology of the foot-and-mouth disease virus outbreak in the United Kingdom in 2005	8192	-	-	-	DQ404162.1_O_UKG_2001
DQ404163.1	O	UKG/14339/2001	cattle	United Kingdom	UKG	2001	Molecular epidemiology of the foot-and-mouth disease virus outbreak in the United Kingdom in 2006	8191	-	-	-	DQ404163.1_O_UKG_2001
DQ404164.1	O	UKG/11676/2001	cattle	United Kingdom	UKG	2001	Molecular epidemiology of the foot-and-mouth disease virus outbreak in the United Kingdom in 2007	8193	-	-	-	DQ404164.1_O_UKG_2001
DQ404165.1	O	UKG/9964/2001	cattle	United Kingdom	UKG	2001	Molecular epidemiology of the foot-and-mouth disease virus outbreak in the United Kingdom in 2008	8193	-	-	-	DQ404165.1_O_UKG_2001
DQ404166.1	O	UKG/9788/2001	cattle	United Kingdom	UKG	2001	Molecular epidemiology of the foot-and-mouth disease virus outbreak in the United Kingdom in 2009	8193	-	-	-	DQ404166.1_O_UKG_2001
DQ404167.1	O	UKG/9327/2001	sheep	United Kingdom	UKG	2001	Molecular epidemiology of the foot-and-mouth disease virus outbreak in the United Kingdom in 2010	8188	-	-	-	DQ404167.1_O_UKG_2001
DQ404168.1	O	UKG/9011/2001	cattle	United Kingdom	UKG	2001	Molecular epidemiology of the foot-and-mouth disease virus outbreak in the United Kingdom in 2011	8193	-	-	-	DQ404168.1_O_UKG_2001
DQ404169.1	O	UKG/7038/2001	sheep	United Kingdom	UKG	2001	Molecular epidemiology of the foot-and-mouth disease virus outbreak in the United Kingdom in 2012	8193	-	-	-	DQ404169.1_O_UKG_2001
DQ404170.1	O	UKG/7675/2001	sheep	United Kingdom	UKG	2001	Molecular epidemiology of the foot-and-mouth disease virus outbreak in the United Kingdom in 2013	8193	-	-	-	DQ404170.1_O_UKG_2001
DQ404171.1	O	UKG/4569/2001	sheep	United Kingdom	UKG	2001	Molecular epidemiology of the foot-and-mouth disease virus outbreak in the United Kingdom in 2014	8193	-	-	-	DQ404171.1_O_UKG_2001
DQ404172.1	O	UKG/621/2001	cattle	United Kingdom	UKG	2001	Molecular epidemiology of the foot-and-mouth disease virus outbreak in the United Kingdom in 2015	8193	-	-	-	DQ404172.1_O_UKG_2001
DQ404173.1	O	UKG/220/2001	cattle	United Kingdom	UKG	2001	Molecular epidemiology of the foot-and-mouth disease virus outbreak in the United Kingdom in 2016	8195	-	-	-	DQ404173.1_O_UKG_2001
DQ404174.1	O	UKG/438/2001	sheep	Ireland	UKG	2001	Molecular epidemiology of the foot-and-mouth disease virus outbreak in the United Kingdom in 2017	8193	-	-	-	DQ404174.1_O_UKG_2001
DQ404175.1	O	UKG/173/2001	cattle	United Kingdom	UKG	2001	Molecular epidemiology of the foot-and-mouth disease virus outbreak in the United Kingdom in 2018	8193	-	-	-	DQ404175.1_O_UKG_2001
DQ404176.1	O	UKG/150/2001	cattle	United Kingdom	UKG	2001	Molecular epidemiology of the foot-and-mouth disease virus outbreak in the United Kingdom in 2019	8193	-	-	-	DQ404176.1_O_UKG_2001
DQ404177.1	O	UKG/128/2001	swine	United Kingdom	UKG	2001	Molecular epidemiology of the foot-and-mouth disease virus outbreak in the United Kingdom in 2020	8193	-	-	-	DQ404177.1_O_UKG_2001
DQ404178.1	O	UKG/127/2001	swine	United Kingdom	UKG	2001	Molecular epidemiology of the foot-and-mouth disease virus outbreak in the United Kingdom in 2021	8193	-	-	-	DQ404178.1_O_UKG_2001
DQ404179.1	O	UKG/126/2001	swine	United Kingdom	UKG	2001	Molecular epidemiology of the foot-and-mouth disease virus outbreak in the United Kingdom in 2022	8193	-	-	-	DQ404179.1_O_UKG_2001
DQ404180.1	O	UKG/11/2001	swine	United Kingdom	UKG	2001	Molecular epidemiology of the foot-and-mouth disease virus outbreak in the United Kingdom in 2023	8193	-	-	-	DQ404180.1_O_UKG_2001
DQ409183.1	C	C-S8p260d417	-	Spain	SPA	-	Dynamics of mutation and recombination in a replicating population of complementing, defective viral genomes	7698	-	-	gaps	-
DQ409184.1	C	C-S8p260d999	-	Spain	SPA	-	Dynamics of mutation and recombination in a replicating population of complementing, defective viral genomes	7116	-	-	gaps	-
DQ409185.1	C	C-S8p260p3d	-	Spain	SPA	-	Dynamics of mutation and recombination in a replicating population of complementing, defective viral genomes	8115	-	-	undated	-
DQ409186.1	C	C-S8p360d417	-	Spain	SPA	-	Dynamics of mutation and recombination in a replicating population of complementing, defective viral genomes	7698	-	-	gaps	-
DQ409187.1	C	C-S8p360d951	-	Spain	SPA	-	Dynamics of mutation and recombination in a replicating population of complementing, defective viral genomes	7164	-	-	gaps	-
DQ409188.1	C	C-S8p360p5d	-	Spain	SPA	-	Dynamics of mutation and recombination in a replicating population of complementing, defective viral genomes	8115	-	-	undated	-
DQ409189.1	C	C-S8p460d417	-	Spain	SPA	-	Dynamics of mutation and recombination in a replicating population of complementing, defective viral genomes	7698	-	-	gaps	-
DQ409190.1	C	C-S8p460d951	-	Spain	SPA	-	Dynamics of mutation and recombination in a replicating population of complementing, defective viral genomes	7164	-	-	gaps	-
DQ409191.1	C	C-S8p460p5d	-	Spain	SPA	-	Dynamics of mutation and recombination in a replicating population of complementing, defective viral genomes	8115	-	-	undated	-
DQ478936.1	O	OGBF15	cattle	China	CHA	-	Foot-and-mouth disease virus complete genome	8168	-	-	undated	-
DQ478937.1	O	OGBF15 derivative	infected BHK-21 cells	China	CHA	-	Foot-and-mouth disease virus complete genome	8166	-	-	lab strain	-
DQ533483.2	Asia1	ZB/CHA/58(att)	attenuated for cattle by serial passages in suckling rabbit (187 times in sucking rabbit), then adapted BHK-21 cell 20 times	China	CHA	1958	Genome analysis and development of infectious cDNA clone of a virulence-attenuated strain of foot-and-mouth disease virus type Asia1 from China	8193	-	-	lab strain	-
DQ989303.1	Asia1	IND 151-94	cattle	India	IND	1993	Comparative genomics of serotype Asia1 foot-and-mouth disease virus isolates from India sampled over the last two decades	8227	-	-	-	DQ989303.1_Asia1_IND_1993
DQ989304.1	Asia1	IND 334-00	cattle	India	IND	2000	Comparative genomics of serotype Asia1 foot-and-mouth disease virus isolates from India sampled over the last two decades	8227	-	-	-	DQ989304.1_Asia1_IND_2000
DQ989305.1	Asia1	IND 116-90	cattle	India	IND	1990	Comparative genomics of serotype Asia1 foot-and-mouth disease virus isolates from India sampled over the last two decades	8273	-	-	-	DQ989305.1_Asia1_IND_1990
DQ989306.1	Asia1	IND 81-86	cattle	India	IND	1986	Comparative genomics of serotype Asia1 foot-and-mouth disease virus isolates from India sampled over the last two decades	8227	-	-	-	DQ989306.1_Asia1_IND_1986
DQ989307.1	Asia1	IND 247-92	cattle	India	IND	1992	Comparative genomics of serotype Asia1 foot-and-mouth disease virus isolates from India sampled over the last two decades	8272	-	-	-	DQ989307.1_Asia1_IND_1992
DQ989308.1	Asia1	IND 397-97	cattle	India	IND	1994	Comparative genomics of serotype Asia1 foot-and-mouth disease virus isolates from India sampled over the last two decades	8275	-	-	-	DQ989308.1_Asia1_IND_1994
DQ989309.1	Asia1	IND 82-96	cattle	India	IND	1996	Comparative genomics of serotype Asia1 foot-and-mouth disease virus isolates from India sampled over the last two decades	8275	-	-	-	DQ989309.1_Asia1_IND_1996
DQ989310.1	Asia1	IND 101-99	cattle	India	IND	1999	Comparative genomics of serotype Asia1 foot-and-mouth disease virus isolates from India sampled over the last two decades	8204	-	-	-	DQ989310.1_Asia1_IND_1999
DQ989311.1	Asia1	IND 37-02	buffalo	India	IND	2002	Comparative genomics of serotype Asia1 foot-and-mouth disease virus isolates from India sampled over the last two decades	8188	-	-	-	DQ989311.1_Asia1_IND_2002
DQ989312.1	Asia1	IND 13-91	sheep	India	IND	1990	Comparative genomics of serotype Asia1 foot-and-mouth disease virus isolates from India sampled over the last two decades	8270	-	-	-	DQ989312.1_Asia1_IND_1990
DQ989313.1	Asia1	IND 52-87	buffalo	India	IND	1986	Comparative genomics of serotype Asia1 foot-and-mouth disease virus isolates from India sampled over the last two decades	8270	-	-	-	DQ989313.1_Asia1_IND_1986
DQ989314.1	Asia1	IND 354-01	cattle	India	IND	2001	Comparative genomics of serotype Asia1 foot-and-mouth disease virus isolates from India sampled over the last two decades	8273	-	-	-	DQ989314.1_Asia1_IND_2001
DQ989315.1	Asia1	IND 47-93	cattle	India	IND	1993	Comparative genomics of serotype Asia1 foot-and-mouth disease virus isolates from India sampled over the last two decades	8272	-	-	-	DQ989315.1_Asia1_IND_1993
DQ989316.1	Asia1	IND 21-89	buffalo	India	IND	1989	Comparative genomics of serotype Asia1 foot-and-mouth disease virus isolates from India sampled over the last two decades	8275	-	-	gaps	-
DQ989317.1	Asia1	IND 148-01	buffalo	India	IND	2000	Comparative genomics of serotype Asia1 foot-and-mouth disease virus isolates from India sampled over the last two decades	8274	-	-	-	DQ989317.1_Asia1_IND_2000
DQ989318.1	Asia1	IND 61-02	cattle	India	IND	2002	Comparative genomics of serotype Asia1 foot-and-mouth disease virus isolates from India sampled over the last two decades	8269	-	-	-	DQ989318.1_Asia1_IND_2002
DQ989319.1	Asia1	IND 423-01	cattle	India	IND	2001	Comparative genomics of serotype Asia1 foot-and-mouth disease virus isolates from India sampled over the last two decades	8274	-	-	-	DQ989319.1_Asia1_IND_2001
DQ989320.1	Asia1	IND 182-02	cattle	India	IND	2002	Comparative genomics of serotype Asia1 foot-and-mouth disease virus isolates from India sampled over the last two decades	8273	-	-	-	DQ989320.1_Asia1_IND_2002
DQ989321.1	Asia1	IND 438-01	cattle	India	IND	2001	Comparative genomics of serotype Asia1 foot-and-mouth disease virus isolates from India sampled over the last two decades	8273	-	-	-	DQ989321.1_Asia1_IND_2001
DQ989322.1	Asia1	IND 139-02	cattle	India	IND	2002	Comparative genomics of serotype Asia1 foot-and-mouth disease virus isolates from India sampled over the last two decades	8251	-	-	-	DQ989322.1_Asia1_IND_2002
DQ989323.1	Asia1	IND 97-03	cattle	India	IND	2002	Comparative genomics of serotype Asia1 foot-and-mouth disease virus isolates from India sampled over the last two decades	8279	-	-	-	DQ989323.1_Asia1_IND_2002
EF117837.1	A	Lindholm 1.3,PAK3/2006	cattle	Pakistan: Karachi	PAK	2006	Genetic analysis of the highly invasive FMDV subtype A/Iran/2005	7623	-	-	-	EF117837.1_A_PAK_2006
EF149009.1	Asia1	Asia1/Jiangsu/China/2005	cattle	China: Jiangsu, Wuxi	CHA	2005	Comparisons of the complete genomes of two Chinese isolates of a recent foot-and-mouth disease type Asia1 virus	8189	-	-	-	EF149009.1_Asia1_CHA_2005
EF149010.1	Asia1	Asia1/HNK/CHA/05	cattle	China: Hong Kong	CHA	2005	Comparisons of the complete genomes of two Chinese isolates of a recent foot-and-mouth disease type Asia1 virus	8187	-	-	-	EF149010.1_Asia1_CHA_2005
EF175732.1	O	WFL	-	China	CHA	-	Construction of the genomic full-length cDNA of foot-and-mouth disease virus WFL strain	8155	-	-	undated	-
EF494486.1	A	AIRN2005_WRL	cattle	Turkey	TUR	2005	Genetic characterization of the newly occurred foot-and-mouth disease virus subtype A/IRN/2005 - with special emphasis on potential epidemiological qualities	7649	-	-	-	EF494486.1_A_TUR_2005
EF494487.1	A	PAK1	cattle	Pakistan	PAK	2006	Genetic characterization of the newly occurred foot-and-mouth disease virus subtype A/IRN/2005 - with special emphasis on potential epidemiological qualities	7656	-	-	-	EF494487.1_A_PAK_2006
EF494488.1	A	PAK5/2006	cattle	Pakistan	PAK	2006	Genetic characterization of the newly occurred foot-and-mouth disease virus subtype A/IRN/2005 - with special emphasis on potential epidemiological qualities	7626	-	-	-	EF494488.1_A_PAK_2006
EF552688.1	O	UKG/3952/2001	sheep	United Kingdom	UKG	2001	Integrating genetic and epidemiological data to determine transmission pathways of foot-and-mouth disease virus	8193	-	-	-	EF552688.1_O_UKG_2001
EF552689.1	O	UKG/4141/2001	sheep	United Kingdom	UKG	2001	Integrating genetic and epidemiological data to determine transmission pathways of foot-and-mouth disease virus	8193	-	-	-	EF552689.1_O_UKG_2001
EF552690.1	O	UKG/7039/2001	cattle	United Kingdom	UKG	2001	Integrating genetic and epidemiological data to determine transmission pathways of foot-and-mouth disease virus	8193	-	-	-	EF552690.1_O_UKG_2001
EF552691.1	O	UKG/9161/2001	cattle	United Kingdom	UKG	2001	Integrating genetic and epidemiological data to determine transmission pathways of foot-and-mouth disease virus	8193	-	-	-	EF552691.1_O_UKG_2001
EF552692.1	O	UKG/7299/2001	sheep	United Kingdom	UKG	2001	Integrating genetic and epidemiological data to determine transmission pathways of foot-and-mouth disease virus	8195	-	-	-	EF552692.1_O_UKG_2001
EF552693.1	O	UKG/4014/2001	cattle	United Kingdom	UKG	2001	Integrating genetic and epidemiological data to determine transmission pathways of foot-and-mouth disease virus	8193	-	-	-	EF552693.1_O_UKG_2001
EF552694.1	O	UKG/4998/2001	cattle	United Kingdom	UKG	2001	Integrating genetic and epidemiological data to determine transmission pathways of foot-and-mouth disease virus	8194	-	-	duplicate	-
EF552695.1	O	UKG/9443/2001	sheep	United Kingdom	UKG	2001	Integrating genetic and epidemiological data to determine transmission pathways of foot-and-mouth disease virus	8193	-	-	-	EF552695.1_O_UKG_2001
EF552696.1	O	UKG/5470/2001	cattle	United Kingdom	UKG	2001	Integrating genetic and epidemiological data to determine transmission pathways of foot-and-mouth disease virus	8193	-	-	-	EF552696.1_O_UKG_2001
EF552697.1	O	UKG/5681/2001	sheep	United Kingdom	UKG	2001	Integrating genetic and epidemiological data to determine transmission pathways of foot-and-mouth disease virus	8193	-	-	-	EF552697.1_O_UKG_2001
EF611987.1	O	O/Uganda/2006	cattle	Uganda	UGA	2006	Studies of FMDV in Uganda	7556	-	-	-	EF611987.1_O_UGA_2006
EF614457.1	O	O/SKR/14/02	cattle	South Korea	SKR	2002	Molecular epidemiology of foot-and-mouth disease virus isolated from cattle in 2002	8213	-	-	-	EF614457.1_O_SKR_2002
EF614458.1	Asia1	Asia1/MOG/05	cattle	Mongolia	MOG	-	Evidence of recombination in a new isolate of foot-and-mouth disease virus serotype Asia1	8193	-	-	undated	-
EU140964.1	O	UAE 7/99	camel	United Arab Emirates	UAE	-	Dromedaries (Camelus dromedarius) are of low susceptibility to experimental, high-dose inoculation with Foot-and-mouth disease virus serotype O and do not transmit the infection to direct contact camels or sheep	7617	-	-	undated	-
EU214601.1	O	UKG/8098/2001	sheep	United Kingdom	UKG	2001	Integrating genetic and epidemiological data to determine transmission pathways of foot-and-mouth disease virus	8193	-	-	-	EU214601.1_O_UKG_2001
EU400597.1	O	O/HK/2001	cloven-hoofed animal	China	CHA	2001	Sequence analysis of the protein-coding regions of foot-and-mouth disease virus O/HK/2001	6966	-	-	-	EU400597.1_O_CHA_2001
EU448368.1	O	O1/BFS 1860/UK/67 (IAH1)	cattle	United Kingdom: Wrexham	UKG	1967	Transmission pathways of foot-and-mouth disease virus in the United Kingdom in 2007	8176	-	-	-	EU448368.1_O_UKG_1967
EU448369.1	O	O1/BFS 1860/UK/67 (IAH2)	cattle	United Kingdom: Wrexham	UKG	1967	Transmission pathways of foot-and-mouth disease virus in the United Kingdom in 2007	8176	-	-	-	EU448369.1_O_UKG_1967
EU448370.1	O	O1/BFS 1860/UK/67 (MAH)	cattle	United Kingdom: Wrexham	UKG	1967	Transmission pathways of foot-and-mouth disease virus in the United Kingdom in 2007	8176	-	-	-	EU448370.1_O_UKG_1967
EU448371.1	O	UKG/7/2007 (IP1b)	cattle	United Kingdom: Westwood Lane	UKG	2007	Transmission pathways of foot-and-mouth disease virus in the United Kingdom in 2007	8176	-	-	-	EU448371.1_O_UKG_2007
EU448372.1	O	UKG/7B/2007 (IP1b)	cattle	United Kingdom: Westwood Lane	UKG	2007	Transmission pathways of foot-and-mouth disease virus in the United Kingdom in 2007	8176	-	-	-	EU448372.1_O_UKG_2007
EU448373.1	O	UKG/93/2007 (IP2b)	cattle	United Kingdom: Willey Green	UKG	2007	Transmission pathways of foot-and-mouth disease virus in the United Kingdom in 2007	8176	-	-	-	EU448373.1_O_UKG_2007
EU448374.1	O	UKG/150/2007 (IP2c)	cattle	United Kingdom: Frog Grove Lane	UKG	2007	Transmission pathways of foot-and-mouth disease virus in the United Kingdom in 2007	8176	-	-	-	EU448374.1_O_UKG_2007
EU448375.1	O	UKG/643/2007 (IP3b)	cattle	United Kingdom: Stroude Road	UKG	2007	Transmission pathways of foot-and-mouth disease virus in the United Kingdom in 2007	8176	-	-	-	EU448375.1_O_UKG_2007
EU448376.1	O	UKG/1153/2007 (IP3c)	cattle	United Kingdom: Chertsey Lane	UKG	2007	Transmission pathways of foot-and-mouth disease virus in the United Kingdom in 2007	8176	-	-	-	EU448376.1_O_UKG_2007
EU448377.1	O	UKG/800/2007 (IP4b)	cattle	United Kingdom: Whitehall Lane	UKG	2007	Transmission pathways of foot-and-mouth disease virus in the United Kingdom in 2007	8176	-	-	-	EU448377.1_O_UKG_2007
EU448378.1	O	UKG/1421/2007 (IP5)	sheep	United Kingdom: Bridge Lane	UKG	2007	Transmission pathways of foot-and-mouth disease virus in the United Kingdom in 2007	8176	-	-	-	EU448378.1_O_UKG_2007
EU448379.1	O	UKG/1484/2007 (IP6b)	cattle	United Kingdom: Windor Road	UKG	2007	Transmission pathways of foot-and-mouth disease virus in the United Kingdom in 2007	8176	-	-	duplicate	-
EU448380.1	O	UKG/1679/2007 (IP7)	cattle	United Kingdom: Wick Road	UKG	2007	Transmission pathways of foot-and-mouth disease virus in the United Kingdom in 2007	8176	-	-	duplicate	-
EU448381.1	O	UKG/2366/2007 (IP8)	cattle	United Kingdom: Magna Carta Lane	UKG	2007	Transmission pathways of foot-and-mouth disease virus in the United Kingdom in 2007	8176	-	-	duplicate	-
FJ175661.1	O	Israel 07-6378	goat	Israel	ISR	2007	Sequence identification and genetic profile of FMDV in a 2007 disease outbreak in Israel using full length genomic analysis	8287	-	-	-	FJ175661.1_O_ISR_2007
FJ175662.1	O	Israel 07-6380	cattle	Israel	ISR	2007	Sequence identification and genetic profile of FMDV in a 2007 disease outbreak in Israel using full length genomic analysis	8275	-	-	-	FJ175662.1_O_ISR_2007
FJ175663.1	O	Israel 07-6382	cattle	Israel	ISR	2007	Sequence identification and genetic profile of FMDV in a 2007 disease outbreak in Israel using full length genomic analysis	8286	-	-	-	FJ175663.1_O_ISR_2007
FJ175664.1	O	Israel 07-6389	cattle	Israel	ISR	2007	Sequence identification and genetic profile of FMDV in a 2007 disease outbreak in Israel using full length genomic analysis	8269	-	-	-	FJ175664.1_O_ISR_2007
FJ175665.1	O	Israel 07-6391	cattle	Israel	ISR	2007	Sequence identification and genetic profile of FMDV in a 2007 disease outbreak in Israel using full length genomic analysis	8270	-	-	-	FJ175665.1_O_ISR_2007
FJ175666.1	O	Israel 07-6387	cattle	Israel	ISR	2007	Sequence identification and genetic profile of FMDV in a 2007 disease outbreak in Israel using full length genomic analysis	8283	-	-	-	FJ175666.1_O_ISR_2007
FJ461344.1	O	Kumi District	cattle	Uganda	UGA	2002	Characterisation of a new type O lineage of FMDV from Uganda with atypical clinical manifestations in domestic cattle	7619	-	-	-	FJ461344.1_O_UGA_2002
FJ461345.1	O	Kapchorwa District	cattle	Uganda	UGA	2002	Characterisation of a new type O lineage of FMDV from Uganda with atypical clinical manifestations in domestic cattle	7612	-	-	-	FJ461345.1_O_UGA_2002
FJ461346.1	SAT2	Murchison Falls National Park	buffalo	Uganda	UGA	2002	Characterisation of a new type O lineage of FMDV from Uganda with atypical clinical manifestations in domestic cattle	7637	-	-	-	FJ461346.1_SAT2_UGA_2002
FJ542365.1	O	UKG/417/2001	cattle	United Kingdom	UKG	2001	UK 2001 Foot-and-mouth disease epidemic: Sequence data and possible airborne spread	8193	-	-	-	FJ542365.1_O_UKG_2001
FJ542366.1	O	UKG/1450/2001	sheep	United Kingdom	UKG	2001	UK 2001 Foot-and-mouth disease epidemic: Sequence data and possible airborne spread	8193	-	-	duplicate	-
FJ542367.1	O	UKG/1558/2001	cattle	United Kingdom	UKG	2001	UK 2001 Foot-and-mouth disease epidemic: Sequence data and possible airborne spread	8193	-	-	duplicate	-
FJ542368.1	O	UKG/1734/2001	cattle	United Kingdom	UKG	2001	UK 2001 Foot-and-mouth disease epidemic: Sequence data and possible airborne spread	8193	-	-	-	FJ542368.1_O_UKG_2001
FJ542369.1	O	UKG/2000/2001	sheep	United Kingdom	UKG	2001	UK 2001 Foot-and-mouth disease epidemic: Sequence data and possible airborne spread	8194	-	-	-	FJ542369.1_O_UKG_2001
FJ542370.1	O	UKG/2085/2001	cattle	United Kingdom	UKG	2001	UK 2001 Foot-and-mouth disease epidemic: Sequence data and possible airborne spread	8193	-	-	-	FJ542370.1_O_UKG_2001
FJ542371.1	O	UKG/2526/2001	cattle	United Kingdom	UKG	2001	UK 2001 Foot-and-mouth disease epidemic: Sequence data and possible airborne spread	8193	-	-	-	FJ542371.1_O_UKG_2001
FJ542372.1	O	UKG/2640/2001	cattle	United Kingdom	UKG	2001	UK 2001 Foot-and-mouth disease epidemic: Sequence data and possible airborne spread	8193	-	-	-	FJ542372.1_O_UKG_2001
FJ623456.1	A	Talasski	-	Kazakhstan	KAZ	1999	Direct Submission	7477	-	-	-	FJ623456.1_A_KAZ_1999
FJ824812.1	C	C-S8p200	BHK-21	Spain	SPA	2009	Competition-colonization dynamics in an RNA virus	8115	-	-	-	FJ824812.1_C_SPA_2009
FJ906802.1	Asia1	Asia1/WHN/CHA/06	swine	China	CHA	2006	Isolation, identification and complete genome sequence analysis of a strain of foot-and-mouth disease virus serotype Asia1 from pigs in southwest of China	8239	-	-	-	FJ906802.1_Asia1_CHA_2006
FV536906.1	-	Patent: JP 2009538603-A 885	-	-	-	-	Modified Microbial Nucleic Acid	8161	-	-	lab strain	-
FV536907.1	-	Patent: JP 2009538603-A 886	-	-	-	-	Modified Microbial Nucleic Acid	8161	-	-	lab strain	-
FV536908.1	-	Patent: JP 2009538603-A 887	-	-	-	-	Modified Microbial Nucleic Acid	8161	-	-	lab strain	-
FV536909.1	-	Patent: JP 2009538603-A 888	-	-	-	-	Modified Microbial Nucleic Acid	8161	-	-	lab strain	-
FV536910.1	-	Patent: JP 2009538603-A 889	-	-	-	-	Modified Microbial Nucleic Acid	8167	-	-	lab strain	-
FV536911.1	-	Patent: JP 2009538603-A 890	-	-	-	-	Modified Microbial Nucleic Acid	8167	-	-	lab strain	-
FV536912.1	-	Patent: JP 2009538603-A 891	-	-	-	-	Modified Microbial Nucleic Acid	8167	-	-	lab strain	-
FV536913.1	-	Patent: JP 2009538603-A 892	-	-	-	-	Modified Microbial Nucleic Acid	8167	-	-	lab strain	-
FV536914.1	-	Patent: JP 2009538603-A 893	-	-	-	-	Modified Microbial Nucleic Acid	8115	-	-	lab strain	-
FV536915.1	-	Patent: JP 2009538603-A 894	-	-	-	-	Modified Microbial Nucleic Acid	8115	-	-	lab strain	-
FV536916.1	-	Patent: JP 2009538603-A 895	-	-	-	-	Modified Microbial Nucleic Acid	8115	-	-	lab strain	-
FV536917.1	-	Patent: JP 2009538603-A 896	-	-	-	-	Modified Microbial Nucleic Acid	8115	-	-	lab strain	-
FV536918.1	-	Patent: JP 2009538603-A 897	-	-	-	-	Modified Microbial Nucleic Acid	8134	-	-	lab strain	-
FV536919.1	-	Patent: JP 2009538603-A 898	-	-	-	-	Modified Microbial Nucleic Acid	8134	-	-	lab strain	-
FV536920.1	-	Patent: JP 2009538603-A 899	-	-	-	-	Modified Microbial Nucleic Acid	8134	-	-	lab strain	-
FV536921.1	-	Patent: JP 2009538603-A 900	-	-	-	-	Modified Microbial Nucleic Acid	8134	-	-	lab strain	-
FV536922.1	-	Patent: JP 2009538603-A 901	-	-	-	-	Modified Microbial Nucleic Acid	8173	-	-	lab strain	-
FV536923.1	-	Patent: JP 2009538603-A 902	-	-	-	-	Modified Microbial Nucleic Acid	8173	-	-	lab strain	-
FV536924.1	-	Patent: JP 2009538603-A 903	-	-	-	-	Modified Microbial Nucleic Acid	8173	-	-	lab strain	-
FV536925.1	-	Patent: JP 2009538603-A 904	-	-	-	-	Modified Microbial Nucleic Acid	8173	-	-	lab strain	-
FV536926.1	-	Patent: JP 2009538603-A 905	-	-	-	-	Modified Microbial Nucleic Acid	8203	-	-	lab strain	-
FV536927.1	-	Patent: JP 2009538603-A 906	-	-	-	-	Modified Microbial Nucleic Acid	8203	-	-	lab strain	-
FV536928.1	-	Patent: JP 2009538603-A 907	-	-	-	-	Modified Microbial Nucleic Acid	8203	-	-	lab strain	-
FV536929.1	-	Patent: JP 2009538603-A 908	-	-	-	-	Modified Microbial Nucleic Acid	8203	-	-	lab strain	-
FV536930.1	-	Patent: JP 2009538603-A 909	-	-	-	-	Modified Microbial Nucleic Acid	8170	-	-	lab strain	-
FV536931.1	-	Patent: JP 2009538603-A 910	-	-	-	-	Modified Microbial Nucleic Acid	8170	-	-	lab strain	-
FV536932.1	-	Patent: JP 2009538603-A 911	-	-	-	-	Modified Microbial Nucleic Acid	8170	-	-	lab strain	-
FV536933.1	-	Patent: JP 2009538603-A 912	-	-	-	-	Modified Microbial Nucleic Acid	8170	-	-	lab strain	-
GQ406247.1	A	A/VN/09/2009	cattle	Viet Nam	VIT	2009	Molecular characterization of serotype A foot-and-mouth disease viruses circulating in Vietnam in 2009	8207	-	-	-	GQ406247.1_A_VIT_2009
GQ406248.1	A	A/VN/02/2009	cattle	Viet Nam	VIT	2009	Molecular characterization of serotype A foot-and-mouth disease viruses circulating in Vietnam in 2009	8210	-	-	-	GQ406248.1_A_VIT_2009
GQ406249.1	A	A/VN/03/2009	cattle	Viet Nam	VIT	2009	Molecular characterization of serotype A foot-and-mouth disease viruses circulating in Vietnam in 2009	8206	-	-	-	GQ406249.1_A_VIT_2009
GQ406250.1	A	A/VN/11/2009	cattle	Viet Nam	VIT	2009	Molecular characterization of serotype A foot-and-mouth disease viruses circulating in Vietnam in 2009	8209	-	-	-	GQ406250.1_A_VIT_2009
GQ406251.1	A	A/VN/16/2009	swine	Viet Nam	VIT	2009	Molecular characterization of serotype A foot-and-mouth disease viruses circulating in Vietnam in 2009	8207	-	-	-	GQ406251.1_A_VIT_2009
GQ406252.1	A	A/VN/20/2009	buffalo	Viet Nam	VIT	2009	Molecular characterization of serotype A foot-and-mouth disease viruses circulating in Vietnam in 2009	8215	-	-	-	GQ406252.1_A_VIT_2009
GQ452295.1	Asia1	Asia1/Vietnam/QuangTri/2007	cattle	Viet Nam	VIT	2007	Direct typing and molecular evolutionary analysis of field samples of foot-and-mouth disease virus collected in Viet Nam between 2006 and 2007	7020	-	-	-	GQ452295.1_Asia1_VIT_2007
GU125645.1	Asia1	Asia1/VN/QT03/2007	cattle	Viet Nam	VIT	2007	Heterogeneity and genetic variations of serotypes O and Asia1 foot-and-mouth disease viruses isolated in Vietnam	7827	-	-	-	GU125645.1_Asia1_VIT_2007
GU125646.1	Asia1	Asia1/VN/LC04/2005	buffalo	Viet Nam	VIT	2005	Heterogeneity and genetic variations of serotypes O and Asia1 foot-and-mouth disease viruses isolated in Vietnam	7803	-	-	-	GU125646.1_Asia1_VIT_2005
GU125647.1	O	O/VN/SL22/2006	cattle	Viet Nam	VIT	2006	Heterogeneity and genetic variations of serotypes O and Asia1 foot-and-mouth disease viruses isolated in Vietnam	7851	-	-	-	GU125647.1_O_VIT_2006
GU125648.1	O	O/VN/SL01/2006	buffalo	Viet Nam	VIT	2006	Heterogeneity and genetic variations of serotypes O and Asia1 foot-and-mouth disease viruses isolated in Vietnam	7847	-	-	-	GU125648.1_O_VIT_2006
GU125649.1	O	O/VN/SL21/2006	cattle	Viet Nam	VIT	2006	Heterogeneity and genetic variations of serotypes O and Asia1 foot-and-mouth disease viruses isolated in Vietnam	7863	-	-	-	GU125649.1_O_VIT_2006
GU125650.1	O	O/VN/GL13/2006	cattle	Viet Nam	VIT	2006	Heterogeneity and genetic variations of serotypes O and Asia1 foot-and-mouth disease viruses isolated in Vietnam	7513	-	-	-	GU125650.1_O_VIT_2006
GU384682.1	O	PAK/44/2008	cattle	Pakistan	PAK	2008	Development of a universal RT-PCR for amplifying and sequencing the leader and capsid-coding region of foot-and-mouth disease virus	8280	-	-	-	GU384682.1_O_PAK_2008
GU384683.1	O	PAK/45/2008	buffalo	Pakistan	PAK	2008	Development of a universal RT-PCR for amplifying and sequencing the leader and capsid-coding region of foot-and-mouth disease virus	8285	-	-	-	GU384683.1_O_PAK_2008
GU582115.1	O	O/VN/QB88/2009	-	Viet Nam	VIT	2009	Development of one-step multiplex RT-PCR method for simultaneous detection and differentiation of foot-and-mouth disease virus serotypes O, A, and Asia1 circulating in Vietnam	6999	-	-	-	GU582115.1_O_VIT_2009
GU582116.1	O	O/VN/YB105/2009	-	Viet Nam	VIT	2009	Development of one-step multiplex RT-PCR method for simultaneous detection and differentiation of foot-and-mouth disease virus serotypes O, A, and Asia1 circulating in Vietnam	6999	-	-	-	GU582116.1_O_VIT_2009
GU931682.1	Asia1	Asia1/YS/CHA/05	cattle	China	CHA	2005	Identification of a conformational epitope on the VP1 G-H Loop of type Asia1 foot-and-mouth disease virus defined by a protective monoclonal antibody	8194	-	-	-	GU931682.1_Asia1_CHA_2005
HM008917.1	O	O/YS/CHA/05	swine	China	CHA	2005	Identification of a conserved linear epitope on the VP1 protein of serotype O foot-and-mouth disease virus by neutralising monoclonal antibody 8E8	8262	-	-	-	HM008917.1_O_CHA_2005
HM055510.1	O	O/VN/LC169/2009	-	Viet Nam	VIT	2009	Development of the one-step RT-PCR for VP1 amplification-based detection of Foot-and-mouth disease virus serotypes O, A, and Asia1	7839	-	-	-	HM055510.1_O_VIT_2009
HM067704.1	SAT2	SAT2 Uga 2/07	african buffalo	Uganda	UGA	2007	The role of African buffalos (syncerus caffer) in the maintenance of foot-and-mouth disease in Uganda	7642	-	-	-	HM067704.1_SAT2_UGA_2007
HM067705.1	SAT2	SAT2 Uga 1/07	african buffalo	Uganda	UGA	2007	The role of African buffalos (syncerus caffer) in the maintenance of foot-and-mouth disease in Uganda	7633	-	-	-	HM067705.1_SAT2_UGA_2007
HM067706.1	SAT1	SAT1 Uga 1/07	african buffalo	Uganda	UGA	2007	The role of African buffalos (syncerus caffer) in the maintenance of foot-and-mouth disease in Uganda	7651	-	-	-	HM067706.1_SAT1_UGA_2007
HM191257.1	O	O/U/312/2006	ankole cow	Uganda	UGA	2006	Phylogenetic analyses of the polyprotein coding sequences of serotype O foot-and-mouth disease viruses in East Africa: evidence for interserotypic recombination	7635	-	-	-	HM191257.1_O_UGA_2006
HM229661.1	O	HKN/20/2010	swine	China: Hong Kong	HKN	2010	Multiple introductions of serotype O foot-and-mouth disease viruses into East Asia in 2010--2011	8123	-	-	-	HM229661.1_O_HKN_2010
HM625673.1	O	O/K/48/2005	Ankole cow	Kenya: Kiambu	KEN	2005	Phylogenetic analyses of the polyprotein coding sequences of serotype O foot-and-mouth disease viruses in East Africa: evidence for interserotypic recombination	7258	-	-	gaps	-
HM625674.1	O	O/K/52/1992	Ankole cow	Kenya: Kiambu	KEN	1992	Phylogenetic analyses of the polyprotein coding sequences of serotype O foot-and-mouth disease viruses in East Africa: evidence for interserotypic recombination	7253	-	-	gaps	-
HM625675.1	O	O/K/109/2000	Ankole cow	Kenya: Uasin Gishu	KEN	2000	Phylogenetic analyses of the polyprotein coding sequences of serotype O foot-and-mouth disease viruses in East Africa: evidence for interserotypic recombination	7255	-	-	gaps	-
HM625676.1	O	O/K/117/1999	Ankole cow	Kenya: Nakuru	KEN	1999	Phylogenetic analyses of the polyprotein coding sequences of serotype O foot-and-mouth disease viruses in East Africa: evidence for interserotypic recombination	7254	-	-	gaps	-
HM625677.1	O	O/U/25/2006	Ankole cow	Uganda: Mpigi	UGA	2006	Phylogenetic analyses of the polyprotein coding sequences of serotype O foot-and-mouth disease viruses in East Africa: evidence for interserotypic recombination	7260	-	-	gaps	-
HM854021.1	A	IND81/00	buffalo	India	IND	2000	First report of complete genome sequence of serotype A Foot-and-mouth disease virus field isolates and vaccine strain from India	8112	-	-	-	HM854021.1_A_IND_2000
HM854022.1	A	IND17/77	cattle	India	IND	1977	First report of complete genome sequence of serotype A Foot-and-mouth disease virus field isolates and vaccine strain from India	8207	-	-	-	HM854022.1_A_IND_1977
HM854023.1	A	IND258/99	cattle	India	IND	1999	First report of complete genome sequence of serotype A Foot-and-mouth disease virus field isolates and vaccine strain from India	8204	-	-	-	HM854023.1_A_IND_1999
HM854024.1	A	IND17/82	vaccine	India	IND	1982	First report of complete genome sequence of serotype A Foot-and-mouth disease virus field isolates and vaccine strain from India	8158	-	-	lab strain	-
HM854025.1	A	IND40/00	vaccine	India	IND	1999	First report of complete genome sequence of serotype A Foot-and-mouth disease virus field isolates and vaccine strain from India	8110	-	-	lab strain	-
HQ009509.1	O	China/5/99(Fujian)	swine	China: Fujian	CHA	1999	Genetic characterization of the cell-adapted PanAsia strain of foot-and-mouth disease virus O/Fujian/CHA/5/99 isolated from swine	8231	-	-	-	HQ009509.1_O_CHA_1999
HQ113232.1	O	O/ISL/PAK/L1573/2009	cattle	Pakistan	PAK	2009	Rescue of Foot-and-Mouth Disease Viruses That Are Pathogenic for Cattle from Preserved Viral RNA Samples	7650	-	-	-	HQ113232.1_O_PAK_2009
HQ113233.1	Asia1	Asia1/BAM/AFG/L-590/2009	cattle	Afghanistan	AFG	2009	Rescue of Foot-and-Mouth Disease Viruses That Are Pathogenic for Cattle from Preserved Viral RNA Samples	7622	-	-	-	HQ113233.1_Asia1_AFG_2009
HQ268509.2	A	VIT_4/2004	-	Viet Nam	VIT	2004	Development of a universal RT-PCR for amplifying and sequencing the leader and capsid-coding region of foot-and-mouth disease virus	8204	-	-	-	HQ268509.2_A_VIT_2004
HQ268524.1	O	BHU_27/2004	-	Bhutan	BHU	2004	Development of a universal RT-PCR for amplifying and sequencing the leader and capsid-coding region of foot-and-mouth disease virus	8197	-	-	-	HQ268524.1_O_BHU_2004
HQ412603.1	O	O/YM/YN/2000	wild boar	China	CHA	2000	The complete genome sequence of foot-and-mouth disease virus O/YM/YN/2000 vaccine strain and its some molecular characteristics	8133	CATHAY	-	-	HQ412603.1_O_CHA_2000
HQ631363.1	Asia1	Asia1/1/YZ/CHA/06	swine	China	CHA	2006	Effect of amino acid substitutions in the VP2 B-C loop of serotype Asia1 foot-and-mouth disease virus on antigenicity and pathogenicity	8201	-	-	-	HQ631363.1_Asia1_CHA_2006
HQ632768.1	O	MAY/3/2000	swine	Malaysia: Gombak, Selangor	MAY	2000	Comparative sequence analysis of representative foot-and-mouth disease virus genomes from Southeast Asia	8190	-	-	-	HQ632768.1_O_MAY_2000
HQ632769.1	O	MAY/7/2001	cattle	Malaysia: Kulim, Kedah	MAY	2001	Comparative sequence analysis of representative foot-and-mouth disease virus genomes from Southeast Asia	8159	-	-	-	HQ632769.1_O_MAY_2001
HQ632770.1	O	MAY/1/2004	cattle	Malaysia: Rompin, Pahang	MAY	2004	Comparative sequence analysis of representative foot-and-mouth disease virus genomes from Southeast Asia	8190	-	-	-	HQ632770.1_O_MAY_2004
HQ632771.1	O	MAY/8/2005	swine	Malaysia: Kuala Langat, Selangor	MAY	2005	Comparative sequence analysis of representative foot-and-mouth disease virus genomes from Southeast Asia	8130	-	-	-	HQ632771.1_O_MAY_2005
HQ632772.1	O	MAY/7/2007	cattle	Malaysia: Jasin, Melaka	MAY	2007	Comparative sequence analysis of representative foot-and-mouth disease virus genomes from Southeast Asia	8186	-	-	-	HQ632772.1_O_MAY_2007
HQ632773.1	A	MAY/3/2007	cattle	Malaysia: Kuala Selangor, Selangor	MAY	2007	Comparative sequence analysis of representative foot-and-mouth disease virus genomes from Southeast Asia	8192	-	-	-	HQ632773.1_A_MAY_2007
HQ632774.1	Asia1	MAY/9/99	cattle	Malaysia: Kawasan, Masjid Tanah	MAY	1999	Comparative sequence analysis of representative foot-and-mouth disease virus genomes from Southeast Asia	8177	-	-	-	HQ632774.1_Asia1_MAY_1999
HQ832576.1	A	IND 21/1990	-	India: Assam	IND	1990	Comparative complete genome analysis of Indian type A foot-and-mouth disease virus field isolates	8187	-	-	-	HQ832576.1_A_IND_1990
HQ832577.1	A	IND 110/1999	-	India: Haryana	IND	1999	Comparative complete genome analysis of Indian type A foot-and-mouth disease virus field isolates	8180	-	-	-	HQ832577.1_A_IND_1999
HQ832578.1	A	IND 161/2003	-	India: Bihar	IND	2003	Comparative complete genome analysis of Indian type A foot-and-mouth disease virus field isolates	8174	-	-	-	HQ832578.1_A_IND_2003
HQ832579.1	A	IND 281/2003	-	India: Uttar Pradesh	IND	2003	Comparative complete genome analysis of Indian type A foot-and-mouth disease virus field isolates	8177	-	-	-	HQ832579.1_A_IND_2003
HQ832580.1	A	IND 818/2003	-	India: Assam	IND	2003	Comparative complete genome analysis of Indian type A foot-and-mouth disease virus field isolates	8179	-	-	-	HQ832580.1_A_IND_2003
HQ832581.1	A	IND 64/2004	-	India: Andhra Pradesh	IND	2004	Comparative complete genome analysis of Indian type A foot-and-mouth disease virus field isolates	8095	-	-	-	HQ832581.1_A_IND_2004
HQ832582.1	A	IND 249/2004	-	India: Haryana	IND	2004	Comparative complete genome analysis of Indian type A foot-and-mouth disease virus field isolates	8179	-	-	-	HQ832582.1_A_IND_2004
HQ832583.1	A	IND 447/2005	-	India: Gujarat	IND	2005	Comparative complete genome analysis of Indian type A foot-and-mouth disease virus field isolates	8181	-	-	-	HQ832583.1_A_IND_2005
HQ832584.1	A	IND 22/2006	-	India: Assam	IND	2005	Comparative complete genome analysis of Indian type A foot-and-mouth disease virus field isolates	8097	-	-	-	HQ832584.1_A_IND_2005
HQ832585.1	A	IND 26/2006	-	India: Gujarat	IND	2005	Comparative complete genome analysis of Indian type A foot-and-mouth disease virus field isolates	8183	-	-	-	HQ832585.1_A_IND_2005
HQ832586.1	A	IND 43/2006	-	India: J&K	IND	2006	Comparative complete genome analysis of Indian type A foot-and-mouth disease virus field isolates	8183	-	-	-	HQ832586.1_A_IND_2006
HQ832587.1	A	IND 50/2006	-	India: Karnataka	IND	2005	Comparative complete genome analysis of Indian type A foot-and-mouth disease virus field isolates	8190	-	-	-	HQ832587.1_A_IND_2005
HQ832588.1	A	IND 88/2006	-	India: Madhya Pradesh	IND	2005	Comparative complete genome analysis of Indian type A foot-and-mouth disease virus field isolates	8178	-	-	-	HQ832588.1_A_IND_2005
HQ832589.1	A	IND 109/2006	-	India: Madhya Pradesh	IND	2006	Comparative complete genome analysis of Indian type A foot-and-mouth disease virus field isolates	8142	-	-	-	HQ832589.1_A_IND_2006
HQ832590.1	A	IND 245/2007	-	India: Tamilnadu	IND	2007	Comparative complete genome analysis of Indian type A foot-and-mouth disease virus field isolates	8183	-	-	-	HQ832590.1_A_IND_2007
HQ832591.1	A	IND 437/2008	-	India: Karnataka	IND	2008	Comparative complete genome analysis of Indian type A foot-and-mouth disease virus field isolates	8182	-	-	-	HQ832591.1_A_IND_2008
HQ832592.1	A	IND 17/2009	-	India: Kerala	IND	2009	Comparative complete genome analysis of Indian type A foot-and-mouth disease virus field isolates	8140	-	-	-	HQ832592.1_A_IND_2009
HV939991.1	O	Patent: JP 2012143185-A 1	-	Japan: Miyazaki Prefecture	JPN	2010	Comprehensive detection method of Foot-and-mouth disease virus	7822	-	-	lab strain	-
HV940007.1	O	Patent: JP 2012143185-A 17	-	Japan: Miyazaki Prefecture	JPN	2010	Comprehensive detection method of Foot-and-mouth disease virus	8201	-	-	lab strain	-
HV940019.1	O	Patent: JP 2012143185-A 29	-	Japan: Miyazaki Prefecture	JPN	2010	Comprehensive detection method of Foot-and-mouth disease virus	8191	-	-	lab strain	-
HV940030.1	O	Patent: JP 2012143185-A 40	-	Japan: Miyazaki Prefecture	JPN	2010	Comprehensive detection method of Foot-and-mouth disease virus	8186	-	-	lab strain	-
JA280130.1	-	Patent: WO 2011007339-A2 1	-	-	-	-	CHIMERIC FOOT AND MOUTH DISEASE VIRUSES	8366	-	-	lab strain	-
JA280131.1	-	Patent: WO 2011007339-A2 2	-	-	-	-	CHIMERIC FOOT AND MOUTH DISEASE VIRUSES	8381	-	-	lab strain	-
JF739177.1	Asia1	As1/Shamir/89	vaccine	Israel	ISR	1989	Analysis of complete genome sequence of foot-and-mouth disease virus Asia1 vaccine strain	8196	ASIA	-	lab strain	-
JF749841.1	A	Turkey/2006	-	Turkey	TUR	2006	Development of a universal RT-PCR for amplifying and sequencing the leader and capsid-coding region of foot-and-mouth disease virus	7849	-	-	-	JF749841.1_A_TUR_2006
JF749843.1	A	Egypt/2006	-	Egypt	EGY	2006	Development of a universal RT-PCR for amplifying and sequencing the leader and capsid-coding region of foot-and-mouth disease virus	8195	-	-	-	JF749843.1_A_EGY_2006
JF749848.1	A	TUR_004/2003	-	Turkey	TUR	2003	Development of a universal RT-PCR for amplifying and sequencing the leader and capsid-coding region of foot-and-mouth disease virus	7826	-	-	-	JF749848.1_A_TUR_2003
JF749849.1	Asia1	PAK_030/2002	-	Pakistan	PAK	2002	Development of a universal RT-PCR for amplifying and sequencing the leader and capsid-coding region of foot-and-mouth disease virus	7249	-	-	-	JF749849.1_Asia1_PAK_2002
JF749851.1	O	IRN_073/2001	-	Iran	IRN	2001	Development of a universal RT-PCR for amplifying and sequencing the leader and capsid-coding region of foot-and-mouth disease virus	8197	-	-	-	JF749851.1_O_IRN_2001
JF749852.1	O	MAY_002/2004	-	Malaysia	MAY	2004	Development of a universal RT-PCR for amplifying and sequencing the leader and capsid-coding region of foot-and-mouth disease virus	7253	-	-	-	JF749852.1_O_MAY_2004
JF749860.1	SAT1	KEN_004/2002	-	Kenya	KEN	2002	Development of a universal RT-PCR for amplifying and sequencing the leader and capsid-coding region of foot-and-mouth disease virus	8144	-	-	-	JF749860.1_SAT1_KEN_2002
JF749861.1	SAT2	KEN_002/2002	-	Kenya	KEN	2002	Development of a universal RT-PCR for amplifying and sequencing the leader and capsid-coding region of foot-and-mouth disease virus	7797	-	-	-	JF749861.1_SAT2_KEN_2002
JF749862.1	SAT2	UGA_002/2002	-	Uganda	UGA	2002	Development of a universal RT-PCR for amplifying and sequencing the leader and capsid-coding region of foot-and-mouth disease virus	8168	-	-	-	JF749862.1_SAT2_UGA_2002
JF749863.1	SAT2	ZIM_004/2002	-	Zimbabwe	ZIM	2002	Development of a universal RT-PCR for amplifying and sequencing the leader and capsid-coding region of foot-and-mouth disease virus	6664	-	-	gaps	-
JF749864.1	SAT2	ZIM_22/2003	-	Zimbabwe	ZIM	2003	Development of a universal RT-PCR for amplifying and sequencing the leader and capsid-coding region of foot-and-mouth disease virus	7797	-	-	-	JF749864.1_SAT2_ZIM_2003
JN006719.1	Asia1	As/SIN/PAK/L5/2008	-	Pakistan	PAK	2008	Molecular characterization of serotype Asia-1 foot-and-mouth disease viruses in Pakistan and Afghanistan; emergence of a new genetic Group and evidence for a novel recombinant virus	7610	-	-	-	JN006719.1_Asia1_PAK_2008
JN006720.1	Asia1	As/SIN/PAK/L2810/2009	-	Pakistan	PAK	2009	Molecular characterization of serotype Asia-1 foot-and-mouth disease viruses in Pakistan and Afghanistan; emergence of a new genetic Group and evidence for a novel recombinant virus	7623	-	-	-	JN006720.1_Asia1_PAK_2009
JN006722.1	A	A/SIN/PAK/L4/2008	-	Pakistan	PAK	2008	Molecular characterization of serotype Asia-1 foot-and-mouth disease viruses in Pakistan and Afghanistan; emergence of a new genetic Group and evidence for a novel recombinant virus	7635	-	-	-	JN006722.1_A_PAK_2008
JN099688.1	A	4235	cattle	Iraq: Altenia	IRQ	2009	Foot-and-Mouth Disease Outbreak in Iraq 2009 is a recombinant virus of previously circulating serotypes A/Pak and O/Pak	7617	-	-	-	JN099688.1_A_IRQ_2009
JN099689.1	A	4234	cattle	Iraq: Finhira, Hilla, Babil	IRQ	2009	Foot-and-Mouth Disease Outbreak in Iraq 2009 is a recombinant virus of previously circulating serotypes A/Pak and O/Pak	7415	-	-	gaps	-
JN099690.1	A	4236	cattle	Iraq: Aljiwasim, Hilla, Babil	IRQ	2009	Foot-and-Mouth Disease Outbreak in Iraq 2009 is a recombinant virus of previously circulating serotypes A/Pak and O/Pak	7415	-	-	gaps	-
JN099691.1	A	4237	cattle	Iraq: Aljiwasim, Hilla, Babil	IRQ	2009	Foot-and-Mouth Disease Outbreak in Iraq 2009 is a recombinant virus of previously circulating serotypes A/Pak and O/Pak	7417	-	-	gaps	-
JN099692.1	A	4238	cattle	Iraq: Thiqar	IRQ	2009	Foot-and-Mouth Disease Outbreak in Iraq 2009 is a recombinant virus of previously circulating serotypes A/Pak and O/Pak	7415	-	-	gaps	-
JN099693.1	A	4239	cattle	Iraq: Abu-gareb, Baghdad	IRQ	2009	Foot-and-Mouth Disease Outbreak in Iraq 2009 is a recombinant virus of previously circulating serotypes A/Pak and O/Pak	7415	-	-	gaps	-
JN099694.1	A	4240	cattle	Iraq: Abu-gareb	IRQ	2009	Foot-and-Mouth Disease Outbreak in Iraq 2009 is a recombinant virus of previously circulating serotypes A/Pak and O/Pak	7531	-	-	-	JN099694.1_A_IRQ_2009
JN099695.1	A	4244	cattle	Iraq: Sulaimaniyah	IRQ	2009	Foot-and-Mouth Disease Outbreak in Iraq 2009 is a recombinant virus of previously circulating serotypes A/Pak and O/Pak	7531	-	-	-	JN099695.1_A_IRQ_2009
JN099696.1	A	4247	cattle	Iraq: Abu-gareb, Baghdad	IRQ	2009	Foot-and-Mouth Disease Outbreak in Iraq 2009 is a recombinant virus of previously circulating serotypes A/Pak and O/Pak	7416	-	-	gaps	-
JN099697.1	A	4252	cattle	Iraq: Abu-Khaseb	IRQ	2009	Foot-and-Mouth Disease Outbreak in Iraq 2009 is a recombinant virus of previously circulating serotypes A/Pak and O/Pak	7573	-	-	-	JN099697.1_A_IRQ_2009
JN099698.1	A	4254	cattle	Iraq: Maakal	IRQ	2009	Foot-and-Mouth Disease Outbreak in Iraq 2009 is a recombinant virus of previously circulating serotypes A/Pak and O/Pak	7531	-	-	-	JN099698.1_A_IRQ_2009
JN099699.1	A	4255	cattle	Iraq: Maakal	IRQ	2009	Foot-and-Mouth Disease Outbreak in Iraq 2009 is a recombinant virus of previously circulating serotypes A/Pak and O/Pak	7531	-	-	-	JN099699.1_A_IRQ_2009
JN099700.1	A	4256	BHK-21	Iraq: Maakal, Basrah	IRQ	2009	Foot-and-Mouth Disease Outbreak in Iraq 2009 is a recombinant virus of previously circulating serotypes A/Pak and O/Pak	7417	-	-	lab strain	-
JN099701.1	A	4257	BHK-21	Iraq: Kumate, Missan	IRQ	2009	Foot-and-Mouth Disease Outbreak in Iraq 2009 is a recombinant virus of previously circulating serotypes A/Pak and O/Pak	7417	-	-	lab strain	-
JN099702.1	A	4258	BHK-21	Iraq: Al-Batti, Thiqar	IRQ	2009	Foot-and-Mouth Disease Outbreak in Iraq 2009 is a recombinant virus of previously circulating serotypes A/Pak and O/Pak	7417	-	-	lab strain	-
JN099703.1	A	4253	BHK-21	Iraq: Shat Al-Arab, Basrah	IRQ	2009	Foot-and-Mouth Disease Outbreak in Iraq 2009 is a recombinant virus of previously circulating serotypes A/Pak and O/Pak	7418	-	-	lab strain	-
JN998085.1	O	O/BY/CHA/2010	swine	China	CHA	2010	Genetic characterization of a new pandemic Southeast Asia topotype strain of serotype O foot-and-mouth disease virus isolated in China during 2010	8237	-	-	-	JN998085.1_O_CHA_2010
JN998086.1	O	O/GZ/CHA/2010	cattle	China	CHA	2010	Genetic characterization of a new pandemic Southeast Asia topotype strain of serotype O foot-and-mouth disease virus isolated in China during 2010	8241	-	-	-	JN998086.1_O_CHA_2010
JQ900581.1	O	O/GSLX/2010	swine	China	CHA	2010	The complete genome of FMDV O/GSLX/2010	8114	-	-	-	JQ900581.1_O_CHA_2010
JQ973889.1	O	O/CHN/Mya98/33-P	cattle	China	CHA	2010	Changes in molecular characterization and plaque phenotype after an isolated persistent infection virus of Mya-98FMDV passaged through different hosts	8221	-	-	-	JQ973889.1_O_CHA_2010
JX014255.1	SAT2	EGY/9/2012	-	Egypt: El-Suiz	EGY	2012	Genome Sequences of SAT2 Foot-and-Mouth Disease Viruses from Egypt and Palestinian Autonomous Territories (Gaza Strip)	8134	-	-	-	JX014255.1_SAT2_EGY_2012
JX014256.1	SAT2	PAT/1/2012	cattle	Gaza Strip: Palestinian Autonomous Territories	PAT	2012	Genome Sequences of SAT2 Foot-and-Mouth Disease Viruses from Egypt and Palestinian Autonomous Territories (Gaza Strip)	8133	-	-	-	JX014256.1_SAT2_PAT_2012
JX040485.1	O	BUL/1/2010	wild boar	Bulgaria: Kosti, Maketvetci, Tsarevo	BUL	2010	Reconstruction of the Transmission History of RNA Virus Outbreaks Using Full Genome Sequences: Foot-and-Mouth Disease Virus in Bulgaria in 2011	8194	-	-	-	JX040485.1_O_BUL_2010
JX040486.1	O	BUL/11/2011	cattle	Bulgaria: Kirovo, Sredets	BUL	2011	Reconstruction of the Transmission History of RNA Virus Outbreaks Using Full Genome Sequences: Foot-and-Mouth Disease Virus in Bulgaria in 2011	8194	-	-	-	JX040486.1_O_BUL_2011
JX040487.1	O	BUL/20/2011	cattle	Bulgaria: Goliamo Bukovo, Sredets	BUL	2011	Reconstruction of the Transmission History of RNA Virus Outbreaks Using Full Genome Sequences: Foot-and-Mouth Disease Virus in Bulgaria in 2011	8194	-	-	-	JX040487.1_O_BUL_2011
JX040488.1	O	BUL/26/2011	cattle	Bulgaria: Granichar, Sredets	BUL	2011	Reconstruction of the Transmission History of RNA Virus Outbreaks Using Full Genome Sequences: Foot-and-Mouth Disease Virus in Bulgaria in 2011	8194	-	-	-	JX040488.1_O_BUL_2011
JX040489.1	O	BUL/30/2011	cattle	Bulgaria: Fakia, Sredets	BUL	2011	Reconstruction of the Transmission History of RNA Virus Outbreaks Using Full Genome Sequences: Foot-and-Mouth Disease Virus in Bulgaria in 2011	8194	-	-	-	JX040489.1_O_BUL_2011
JX040490.1	O	BUL/32/2011	cattle	Bulgaria: Momina Tsarkva, Sredets	BUL	2011	Reconstruction of the Transmission History of RNA Virus Outbreaks Using Full Genome Sequences: Foot-and-Mouth Disease Virus in Bulgaria in 2011	8194	-	-	-	JX040490.1_O_BUL_2011
JX040491.1	O	TUR/18/2010	cattle	Turkey: Kurtoglu, Merkez, Gumushane	TUR	2010	Reconstruction of the Transmission History of RNA Virus Outbreaks Using Full Genome Sequences: Foot-and-Mouth Disease Virus in Bulgaria in 2011	8194	-	-	-	JX040491.1_O_TUR_2010
JX040492.1	O	TUR/36/2010	cattle	Turkey: Yenice, Izmit, Kocaeli	TUR	2010	Reconstruction of the Transmission History of RNA Virus Outbreaks Using Full Genome Sequences: Foot-and-Mouth Disease Virus in Bulgaria in 2011	8194	-	-	-	JX040492.1_O_TUR_2010
JX040493.1	O	TUR/840/2010	cattle	Turkey: Asagikupkiran, Merkez, Agri	TUR	2010	Reconstruction of the Transmission History of RNA Virus Outbreaks Using Full Genome Sequences: Foot-and-Mouth Disease Virus in Bulgaria in 2011	8194	-	-	-	JX040493.1_O_TUR_2010
JX040494.1	O	TUR/868/2010	cattle	Turkey: Sevinc, Odunpazari, Eskisehir	TUR	2010	Reconstruction of the Transmission History of RNA Virus Outbreaks Using Full Genome Sequences: Foot-and-Mouth Disease Virus in Bulgaria in 2011	8194	-	-	-	JX040494.1_O_TUR_2010
JX040495.1	O	TUR/883/2010	cattle	Turkey: Kayi, Merkez, Kastamonu	TUR	2010	Reconstruction of the Transmission History of RNA Virus Outbreaks Using Full Genome Sequences: Foot-and-Mouth Disease Virus in Bulgaria in 2011	8194	-	-	-	JX040495.1_O_TUR_2010
JX040496.1	O	TUR/926/2010	cattle	Turkey: Kozluca, Inegol, Bursa	TUR	2010	Reconstruction of the Transmission History of RNA Virus Outbreaks Using Full Genome Sequences: Foot-and-Mouth Disease Virus in Bulgaria in 2011	8194	-	-	-	JX040496.1_O_TUR_2010
JX040497.1	O	TUR/1003/2010	cattle	Turkey: Yavu, Yildizeli, Sivas	TUR	2010	Reconstruction of the Transmission History of RNA Virus Outbreaks Using Full Genome Sequences: Foot-and-Mouth Disease Virus in Bulgaria in 2011	8194	-	-	-	JX040497.1_O_TUR_2010
JX040498.1	O	TUR/1086/2010	cattle	Turkey: Suleymaniye, Antalya	TUR	2010	Reconstruction of the Transmission History of RNA Virus Outbreaks Using Full Genome Sequences: Foot-and-Mouth Disease Virus in Bulgaria in 2011	8194	-	-	-	JX040498.1_O_TUR_2010
JX040499.1	O	TUR/8/2011	cattle	Turkey: Kirca, Sultandagi, Afyonkarahisar	TUR	2011	Reconstruction of the Transmission History of RNA Virus Outbreaks Using Full Genome Sequences: Foot-and-Mouth Disease Virus in Bulgaria in 2011	8194	-	-	-	JX040499.1_O_TUR_2011
JX040500.1	O	TUR/27/2011	cattle	Turkey: Kozansiki, Rayak, Samsun	TUR	2011	Reconstruction of the Transmission History of RNA Virus Outbreaks Using Full Genome Sequences: Foot-and-Mouth Disease Virus in Bulgaria in 2011	8194	-	-	-	JX040500.1_O_TUR_2011
JX040501.1	O	ISR/2/2011	cattle	Israel: Kibbutz Bet Zera	ISR	2011	Reconstruction of the Transmission History of RNA Virus Outbreaks Using Full Genome Sequences: Foot-and-Mouth Disease Virus in Bulgaria in 2011	8194	-	-	-	JX040501.1_O_ISR_2011
JX066664.1	O	12LPN1	cattle	Bulgaria: Kosti, Tsarevo	BUL	2011	Reconstruction of the Transmission History of RNA Virus Outbreaks Using Full Genome Sequences: Foot-and-Mouth Disease Virus in Bulgaria in 2011	8194	-	-	-	JX066664.1_O_BUL_2011
JX066665.1	O	12LPN3	cattle	Bulgaria: Rezovo, Tsarevo	BUL	2011	Reconstruction of the Transmission History of RNA Virus Outbreaks Using Full Genome Sequences: Foot-and-Mouth Disease Virus in Bulgaria in 2011	8194	-	-	-	JX066665.1_O_BUL_2011
JX570638.1	O	BFS 1860 A1.2D.V	cattle	United Kingdom	UKG	2007	Accumulation of nucleotide substitutions occurring during experimental transmission of foot-and-mouth disease virus	8193	-	-	-	JX570638.1_O_UKG_2007
JX570639.1	O	BFS 1860 A2.2D.P	cattle	United Kingdom	UKG	2007	Accumulation of nucleotide substitutions occurring during experimental transmission of foot-and-mouth disease virus	8193	-	-	-	JX570639.1_O_UKG_2007
JX570640.1	O	BFS 1860 A2.4D.P	cattle	United Kingdom	UKG	2007	Accumulation of nucleotide substitutions occurring during experimental transmission of foot-and-mouth disease virus	8193	-	-	-	JX570640.1_O_UKG_2007
JX570641.1	O	BFS 1860 A2.6D.V	cattle	United Kingdom	UKG	2007	Accumulation of nucleotide substitutions occurring during experimental transmission of foot-and-mouth disease virus	8193	-	-	-	JX570641.1_O_UKG_2007
JX570642.1	O	BFS 1860 A2.6D.P	cattle	United Kingdom	UKG	2007	Accumulation of nucleotide substitutions occurring during experimental transmission of foot-and-mouth disease virus	8193	-	-	-	JX570642.1_O_UKG_2007
JX570643.1	O	BFS 1860 A2.32D.P	cattle	United Kingdom	UKG	2007	Accumulation of nucleotide substitutions occurring during experimental transmission of foot-and-mouth disease virus	8193	-	-	-	JX570643.1_O_UKG_2007
JX570644.1	O	BFS 1860 A3.5D.V	cattle	United Kingdom	UKG	2007	Accumulation of nucleotide substitutions occurring during experimental transmission of foot-and-mouth disease virus	8193	-	-	-	JX570644.1_O_UKG_2007
JX570645.1	O	BFS 1860 A4.12D.V	cattle	United Kingdom	UKG	2007	Accumulation of nucleotide substitutions occurring during experimental transmission of foot-and-mouth disease virus	8193	-	-	-	JX570645.1_O_UKG_2007
JX570646.1	O	BFS 1860 A5.9D.V	cattle	United Kingdom	UKG	2007	Accumulation of nucleotide substitutions occurring during experimental transmission of foot-and-mouth disease virus	8193	-	-	-	JX570646.1_O_UKG_2007
JX570647.1	O	BFS 1860 B1.2D.V	cattle	United Kingdom	UKG	2007	Accumulation of nucleotide substitutions occurring during experimental transmission of foot-and-mouth disease virus	8193	-	-	-	JX570647.1_O_UKG_2007
JX570648.1	O	BFS 1860 B2.2D.P	cattle	United Kingdom	UKG	2007	Accumulation of nucleotide substitutions occurring during experimental transmission of foot-and-mouth disease virus	8193	-	-	-	JX570648.1_O_UKG_2007
JX570649.1	O	BFS 1860 B2.4D.P	cattle	United Kingdom	UKG	2007	Accumulation of nucleotide substitutions occurring during experimental transmission of foot-and-mouth disease virus	8193	-	-	-	JX570649.1_O_UKG_2007
JX570650.1	O	BFS 1860 B2.6D.V	cattle	United Kingdom	UKG	2007	Accumulation of nucleotide substitutions occurring during experimental transmission of foot-and-mouth disease virus	8193	-	-	-	JX570650.1_O_UKG_2007
JX570651.1	O	BFS 1860 B2.6D.P	cattle	United Kingdom	UKG	2007	Accumulation of nucleotide substitutions occurring during experimental transmission of foot-and-mouth disease virus	8193	-	-	-	JX570651.1_O_UKG_2007
JX570652.1	O	BFS 1860 B2.32D.P	cattle	United Kingdom	UKG	2007	Accumulation of nucleotide substitutions occurring during experimental transmission of foot-and-mouth disease virus	8193	-	-	-	JX570652.1_O_UKG_2007
JX570653.1	O	BFS 1860 B3.3D.V	cattle	United Kingdom	UKG	2007	Accumulation of nucleotide substitutions occurring during experimental transmission of foot-and-mouth disease virus	8193	-	-	-	JX570653.1_O_UKG_2007
JX570654.1	O	BFS 1860 B4.9D.V	cattle	United Kingdom	UKG	2007	Accumulation of nucleotide substitutions occurring during experimental transmission of foot-and-mouth disease virus	8193	-	-	-	JX570654.1_O_UKG_2007
JX570655.1	O	BFS 1860 B5.9D.V	cattle	United Kingdom	UKG	2007	Accumulation of nucleotide substitutions occurring during experimental transmission of foot-and-mouth disease virus	8193	-	-	-	JX570655.1_O_UKG_2007
JX869177.1	O	BFS 1810A	cattle	United Kingdom: Hampshire	UKG	1967	Reconstructing the origin and transmission dynamics of the 1967-68 foot-and-mouth disease epidemic in the United Kingdom	8187	-	-	-	JX869177.1_O_UKG_1967
JX869178.1	O	BFS 1836	cattle	United Kingdom: Warwickshire	UKG	1967	Reconstructing the origin and transmission dynamics of the 1967-68 foot-and-mouth disease epidemic in the United Kingdom	8187	-	-	-	JX869178.1_O_UKG_1967
JX869179.1	O	BFS 1848	cattle	United Kingdom: Shropshire	UKG	1967	Reconstructing the origin and transmission dynamics of the 1967-68 foot-and-mouth disease epidemic in the United Kingdom	8186	-	-	-	JX869179.1_O_UKG_1967
JX869180.1	O	BFS 1889	cattle	United Kingdom: Shropshire	UKG	1967	Reconstructing the origin and transmission dynamics of the 1967-68 foot-and-mouth disease epidemic in the United Kingdom	8186	-	-	-	JX869180.1_O_UKG_1967
JX869181.1	O	BFS 1950	cattle	United Kingdom: Shropshire	UKG	1967	Reconstructing the origin and transmission dynamics of the 1967-68 foot-and-mouth disease epidemic in the United Kingdom	8186	-	-	-	JX869181.1_O_UKG_1967
JX869182.1	O	BFS 11/68	cattle	United Kingdom: Herefordshire	UKG	1968	Reconstructing the origin and transmission dynamics of the 1967-68 foot-and-mouth disease epidemic in the United Kingdom	8186	-	-	-	JX869182.1_O_UKG_1968
JX869183.1	O	BFS 41/68	cattle	United Kingdom: Staffordshire	UKG	1968	Reconstructing the origin and transmission dynamics of the 1967-68 foot-and-mouth disease epidemic in the United Kingdom	8183	-	-	-	JX869183.1_O_UKG_1968
JX869184.1	O	BFS 45/68	cattle	United Kingdom: Cheshire	UKG	1968	Reconstructing the origin and transmission dynamics of the 1967-68 foot-and-mouth disease epidemic in the United Kingdom	8186	-	-	-	JX869184.1_O_UKG_1968
JX869185.1	O	BFS 63/68	cattle	United Kingdom: Cheshire	UKG	1968	Reconstructing the origin and transmission dynamics of the 1967-68 foot-and-mouth disease epidemic in the United Kingdom	8186	-	-	-	JX869185.1_O_UKG_1968
JX869186.1	O	BFS 69/68	cattle	United Kingdom: Cheshire	UKG	1968	Reconstructing the origin and transmission dynamics of the 1967-68 foot-and-mouth disease epidemic in the United Kingdom	8186	-	-	-	JX869186.1_O_UKG_1968
JX869187.1	O	BFS 86/68	cattle	United Kingdom: Shropshire	UKG	1968	Reconstructing the origin and transmission dynamics of the 1967-68 foot-and-mouth disease epidemic in the United Kingdom	8186	-	-	-	JX869187.1_O_UKG_1968
JX869188.1	O	BFS 89/68	sheep	United Kingdom: Shropshire	UKG	1968	Reconstructing the origin and transmission dynamics of the 1967-68 foot-and-mouth disease epidemic in the United Kingdom	8186	-	-	-	JX869188.1_O_UKG_1968
JX947858.1	O	persistent/OUKG/91dpc	cattle	United Kingdom	UKG	-	Complete Genome Sequences of Serotype O Foot-and-Mouth Disease Viruses Recovered from Experimental Persistently Infected Cattle	8183	-	-	undated	-
JX947859.1	O	persistent/OUKG/98dpc	cattle	United Kingdom	UKG	-	Complete Genome Sequences of Serotype O Foot-and-Mouth Disease Viruses Recovered from Experimental Persistently Infected Cattle	8183	-	-	undated	-
JX947860.1	O	persistent/OUKG/49dpc	cattle	United Kingdom	UKG	-	Foot-and-mouth disease virus O, strain UKG/ persistent virus	6999	-	-	undated	-
KC412634.1	Asia1	Asia1/HN/2006	swine	China	CHA	2006	Recovery of infectious type Asia1 foot-and-mouth disease virus from suckling mice directly inoculated with an RNA polymerase I/II-driven unidirectional transcription plasmid	8236	-	-	-	KC412634.1_Asia1_CHA_2006
KC440881.1	A	EGY 9/2011	-	Egypt	EGY	2011	Full length genome characterization of FMDV from Egypt samples between 2011-12	7281	-	-	-	KC440881.1_A_EGY_2011
KC440882.1	A	EGY 1/2012	-	Egypt	EGY	2012	Full length genome characterization of FMDV from Egypt samples between 2011-12	7295	-	-	-	KC440882.1_A_EGY_2012
KC440883.1	O	EGY 10/2011	-	Egypt	EGY	2011	Full length genome characterization of FMDV from Egypt samples between 2011-12	7280	-	-	-	KC440883.1_O_EGY_2011
KC440884.1	SAT2	EGY 3/2012	-	Egypt	EGY	2012	Full length genome characterization of FMDV from Egypt samples between 2011-12	7288	-	-	-	KC440884.1_SAT2_EGY_2012
KC462884.1	Asia1	Asial/HN/2006	swine	China	CHA	2006	Genome Sequence of Asia1 Serotype Foot-and-Mouth Disease Virus Containing an Arg-Ser-Asp Triplet instead of Arg-Gly-Asp of the Cell Integrin Receptor Recognition Site	8236	-	-	-	KC462884.1_Asia1_CHA_2006
KC503937.1	O	Andong	-	South Korea	SKR	2010	Protection to homologous and heterologous challenge in pigs immunized with vaccine against foot-and-mouth disease type O caused an epidemic in East Asia during 2010/2011	8238	-	-	-	KC503937.1_O_SKR_2010
KC588943.1	A	A/Pocheon/001/KOR/2010	cattle	South Korea	SKR	2010	Complete genomic nucleotide sequence of the isolate of Foot-and-mouth disease virus of serotype A collected in 2010 in ROK	8196	-	-	-	KC588943.1_A_SKR_2010
KF112879.1	O	TAI/22/2009	swine	Thailand: Lamphun	TAI	2009	Multiple introductions of serotype O foot-and-mouth disease viruses into East Asia in 2010--2011	8189	-	-	-	KF112879.1_O_TAI_2009
KF112880.1	O	MYA/5/2009	cattle	Myanmar: Bago	MYA	2009	Multiple introductions of serotype O foot-and-mouth disease viruses into East Asia in 2010--2011	8188	-	-	-	KF112880.1_O_MYA_2009
KF112881.1	O	MOG/7/2010	cattle	Mongolia: Sukhbaatar Province	MOG	2010	Multiple introductions of serotype O foot-and-mouth disease viruses into East Asia in 2010--2011	8189	-	-	-	KF112881.1_O_MOG_2010
KF112882.1	O	MOG/C-10/2010	cattle	Mongolia	MOG	2010	Multiple introductions of serotype O foot-and-mouth disease viruses into East Asia in 2010--2011	8188	-	-	-	KF112882.1_O_MOG_2010
KF112883.1	O	RUS/Jul 2010	swine	Russia: Abagaytuy	RUS	2010	Multiple introductions of serotype O foot-and-mouth disease viruses into East Asia in 2010--2011	8190	-	-	-	KF112883.1_O_RUS_2010
KF112884.1	O	RUS/Aug 2010	cattle	Russia: Zabajkal	RUS	2010	Multiple introductions of serotype O foot-and-mouth disease viruses into East Asia in 2010--2011	8187	-	-	-	KF112884.1_O_RUS_2010
KF112885.1	O	JPN/1/2010	cattle	Japan: Miyazaki Prefecture	JPN	2010	Multiple introductions of serotype O foot-and-mouth disease viruses into East Asia in 2010--2011	8192	-	-	-	KF112885.1_O_JPN_2010
KF112886.1	O	SKR/4/2010	cattle	South Korea: Ganghwa, Incheon	SKR	2010	Multiple introductions of serotype O foot-and-mouth disease viruses into East Asia in 2010--2011	8190	-	-	-	KF112886.1_O_SKR_2010
KF112887.1	O	SKR/5/2010	swine	South Korea: Andong, Gyeongbuk	SKR	2010	Multiple introductions of serotype O foot-and-mouth disease viruses into East Asia in 2010--2011	8192	-	-	-	KF112887.1_O_SKR_2010
KF112888.1	O	DRK/31/2011	cattle	North Korea: Pyongan	DRK	2011	Multiple introductions of serotype O foot-and-mouth disease viruses into East Asia in 2010--2011	8189	-	-	-	KF112888.1_O_DRK_2011
KF112889.1	O	HKN15/2010	swine	Hong Kong: SAR	HKN	2010	Multiple introductions of serotype O foot-and-mouth disease viruses into East Asia in 2010--2011	8190	-	-	-	KF112889.1_O_HKN_2010
KF501486.1	O	Andong-p23	wild boar	South Korea	SKR	2010	Protection to homologous and heterologous challenge in pigs immunized with vaccine against foot-and-mouth disease type O caused an epidemic in East Asia during 2010/2011	8238	-	-	-	KF501486.1_O_SKR_2010
KF501487.1	O	Yangju	wild boar	South Korea	SKR	2010	Protection to homologous and heterologous challenge in pigs immunized with vaccine against foot-and-mouth disease type O caused an epidemic in East Asia during 2010/2011	8238	-	-	-	KF501487.1_O_SKR_2010
KF501488.1	O	Yangju-p26	wild boar	South Korea	SKR	2010	Protection to homologous and heterologous challenge in pigs immunized with vaccine against foot-and-mouth disease type O caused an epidemic in East Asia during 2010/2011	8238	-	-	-	KF501488.1_O_SKR_2010
KF694731.1	O	O/S01KOR/2002	swine	South Korea	SKR	2002	Molecular epidemiology of the pandemic strain of foot-and-mouth disease of serotype O circulating from 1999 to 2002: focused on the Korean isolates of 2002	8212	-	-	-	KF694731.1_O_SKR_2002
KF694732.1	O	O/S02KOR/2002	swine	South Korea	SKR	2002	Molecular epidemiology of the pandemic strain of foot-and-mouth disease of serotype O circulating from 1999 to 2002: focused on the Korean isolates of 2002	8212	-	-	-	KF694732.1_O_SKR_2002
KF694733.1	O	O/S03KOR/2002	swine	South Korea	SKR	2002	Molecular epidemiology of the pandemic strain of foot-and-mouth disease of serotype O circulating from 1999 to 2002: focused on the Korean isolates of 2002	8213	-	-	duplicate	-
KF694734.1	O	O/S04KOR/2002	swine	South Korea	SKR	2002	Molecular epidemiology of the pandemic strain of foot-and-mouth disease of serotype O circulating from 1999 to 2002: focused on the Korean isolates of 2002	8213	-	-	-	KF694734.1_O_SKR_2002
KF694735.1	O	O/S05KOR/2002	swine	South Korea	SKR	2002	Molecular epidemiology of the pandemic strain of foot-and-mouth disease of serotype O circulating from 1999 to 2002: focused on the Korean isolates of 2002	8212	-	-	-	KF694735.1_O_SKR_2002
KF694736.1	O	O/S06KOR/2002	swine	South Korea	SKR	2002	Molecular epidemiology of the pandemic strain of foot-and-mouth disease of serotype O circulating from 1999 to 2002: focused on the Korean isolates of 2002	8212	-	-	-	KF694736.1_O_SKR_2002
KF694737.1	O	O/S07KOR/2002	swine	South Korea	SKR	2002	Molecular epidemiology of the pandemic strain of foot-and-mouth disease of serotype O circulating from 1999 to 2002: focused on the Korean isolates of 2002	8212	-	-	-	KF694737.1_O_SKR_2002
KF694738.1	O	O/S08KOR/2002	swine	South Korea	SKR	2002	Molecular epidemiology of the pandemic strain of foot-and-mouth disease of serotype O circulating from 1999 to 2002: focused on the Korean isolates of 2002	8212	-	-	-	KF694738.1_O_SKR_2002
KF694739.1	O	O/S09KOR/2002	swine	South Korea	SKR	2002	Molecular epidemiology of the pandemic strain of foot-and-mouth disease of serotype O circulating from 1999 to 2002: focused on the Korean isolates of 2002	8212	-	-	-	KF694739.1_O_SKR_2002
KF694740.1	O	O/S10KOR/2002	swine	South Korea	SKR	2002	Molecular epidemiology of the pandemic strain of foot-and-mouth disease of serotype O circulating from 1999 to 2002: focused on the Korean isolates of 2002	8213	-	-	-	KF694740.1_O_SKR_2002
KF694741.1	O	O/S11KOR/2002	swine	South Korea	SKR	2002	Molecular epidemiology of the pandemic strain of foot-and-mouth disease of serotype O circulating from 1999 to 2002: focused on the Korean isolates of 2002	8211	-	-	-	KF694741.1_O_SKR_2002
KF694742.1	O	O/S12KOR/2002	swine	South Korea	SKR	2002	Molecular epidemiology of the pandemic strain of foot-and-mouth disease of serotype O circulating from 1999 to 2002: focused on the Korean isolates of 2002	8211	-	-	-	KF694742.1_O_SKR_2002
KF694743.1	O	O/S13KOR/2002	swine	South Korea	SKR	2002	Molecular epidemiology of the pandemic strain of foot-and-mouth disease of serotype O circulating from 1999 to 2002: focused on the Korean isolates of 2002	8213	-	-	-	KF694743.1_O_SKR_2002
KF694744.1	O	O/S14KOR/2002	cattle	South Korea	SKR	2002	Molecular epidemiology of the pandemic strain of foot-and-mouth disease of serotype O circulating from 1999 to 2002: focused on the Korean isolates of 2002	8212	-	-	-	KF694744.1_O_SKR_2002
KF694745.1	O	O/S15KOR/2002	swine	South Korea	SKR	2002	Molecular epidemiology of the pandemic strain of foot-and-mouth disease of serotype O circulating from 1999 to 2002: focused on the Korean isolates of 2002	8214	-	-	-	KF694745.1_O_SKR_2002
KF694746.1	O	O/S16KOR/2002	swine	South Korea	SKR	2002	Molecular epidemiology of the pandemic strain of foot-and-mouth disease of serotype O circulating from 1999 to 2002: focused on the Korean isolates of 2002	8214	-	-	duplicate	-
KF985189.1	O	BAN/NA/Ha-156/2013	cattle	Bangladesh	BAN	2013	Complete Genome Sequence of Foot-and-Mouth Disease Virus Serotype O Isolated from Bangladesh	8131	-	-	-	KF985189.1_O_BAN_2013
KJ206908.1	O	BHU/1/2013	cattle	Bhutan	BHU	2013	Genome Sequences of Foot-and-Mouth Disease Virus O/ME-SA/Ind-2001 Lineage from Outbreaks in Libya, Saudi Arabia, and Bhutan during 2013	8165	ME-SA	-	-	KJ206908.1_O_BHU_2013
KJ206909.1	O	LIB/2/2013	cattle	Libya	LIB	2013	Genome Sequences of Foot-and-Mouth Disease Virus O/ME-SA/Ind-2001 Lineage from Outbreaks in Libya, Saudi Arabia, and Bhutan during 2013	8159	ME-SA	-	-	KJ206909.1_O_LIB_2013
KJ206910.1	O	SAU/3/2013	cattle	Saudi Arabia	SAU	2013	Genome Sequences of Foot-and-Mouth Disease Virus O/ME-SA/Ind-2001 Lineage from Outbreaks in Libya, Saudi Arabia, and Bhutan during 2013	8160	ME-SA	-	-	KJ206910.1_O_SAU_2013
KJ560276.1	O	O/UKG/9/2007 (IP1b)	cattle	United Kingdom: Westwood Lane	UKG	2007	The impact of within-herd genetic variation upon inferred transmission trees for foot-and-mouth disease virus	8176	-	-	-	KJ560276.1_O_UKG_2007
KJ560277.1	O	O/UKG/11/2007 (IP1b)	cattle	United Kingdom: Westwood Lane	UKG	2007	The impact of within-herd genetic variation upon inferred transmission trees for foot-and-mouth disease virus	8176	-	-	-	KJ560277.1_O_UKG_2007
KJ560278.1	O	O/UKG/13/2007 (IP1b)	cattle	United Kingdom: Westwood Lane	UKG	2007	The impact of within-herd genetic variation upon inferred transmission trees for foot-and-mouth disease virus	8176	-	-	duplicate	-
KJ560279.1	O	O/UKG/32/2007 (IP1b)	cattle	United Kingdom: Westwood Lane	UKG	2007	The impact of within-herd genetic variation upon inferred transmission trees for foot-and-mouth disease virus	8176	-	-	duplicate	-
KJ560280.1	O	O/UKG/91/2007 (IP2b)	cattle	United Kingdom: Willey Green	UKG	2007	The impact of within-herd genetic variation upon inferred transmission trees for foot-and-mouth disease virus	8176	-	-	duplicate	-
KJ560281.1	O	O/UKG/92/2007 (IP2b)	cattle	United Kingdom: Willey Green	UKG	2007	The impact of within-herd genetic variation upon inferred transmission trees for foot-and-mouth disease virus	8176	-	-	-	KJ560281.1_O_UKG_2007
KJ560282.1	O	O/UKG/94/2007 (IP2b)	cattle	United Kingdom: Willey Green	UKG	2007	The impact of within-herd genetic variation upon inferred transmission trees for foot-and-mouth disease virus	8176	-	-	duplicate	-
KJ560283.1	O	O/UKG/95/2007 (IP2b)	cattle	United Kingdom: Willey Green	UKG	2007	The impact of within-herd genetic variation upon inferred transmission trees for foot-and-mouth disease virus	8176	-	-	-	KJ560283.1_O_UKG_2007
KJ560284.1	O	O/UKG/96/2007 (IP2b)	cattle	United Kingdom: Willey Green	UKG	2007	The impact of within-herd genetic variation upon inferred transmission trees for foot-and-mouth disease virus	8176	-	-	duplicate	-
KJ560285.1	O	O/UKG/97/2007 (IP2b)	cattle	United Kingdom: Willey Green	UKG	2007	The impact of within-herd genetic variation upon inferred transmission trees for foot-and-mouth disease virus	8176	-	-	-	KJ560285.1_O_UKG_2007
KJ560286.1	O	O/UKG/132/2007 (IP2c)	cattle	United Kingdom: Frog Grove Lane	UKG	2007	The impact of within-herd genetic variation upon inferred transmission trees for foot-and-mouth disease virus	8176	-	-	duplicate	-
KJ560287.1	O	O/UKG/158/2007 (IP2c)	cattle	United Kingdom: Frog Grove Lane	UKG	2007	The impact of within-herd genetic variation upon inferred transmission trees for foot-and-mouth disease virus	8176	-	-	-	KJ560287.1_O_UKG_2007
KJ560288.1	O	O/UKG/642/2007 (IP3b)	cattle	United Kingdom: Stroude Road	UKG	2007	The impact of within-herd genetic variation upon inferred transmission trees for foot-and-mouth disease virus	8176	-	-	duplicate	-
KJ560289.1	O	O/UKG/644/2007 (IP3b)	cattle	United Kingdom: Stroude Road	UKG	2007	The impact of within-herd genetic variation upon inferred transmission trees for foot-and-mouth disease virus	8176	-	-	duplicate	-
KJ560290.1	O	O/UKG/645/2007 (IP3b)	cattle	United Kingdom: Stroude Road	UKG	2007	The impact of within-herd genetic variation upon inferred transmission trees for foot-and-mouth disease virus	8176	-	-	duplicate	-
KJ560291.1	O	O/UKG/647/2007	cattle	United Kingdom: Stroude Road	UKG	2007	The impact of within-herd genetic variation upon inferred transmission trees for foot-and-mouth disease virus	8176	-	-	duplicate	-
KJ560292.1	O	O/UKG/648/2007 (IP3b)	cattle	United Kingdom: Stroude Road	UKG	2007	The impact of within-herd genetic variation upon inferred transmission trees for foot-and-mouth disease virus	8176	-	-	duplicate	-
KJ560293.1	O	O/UKG/649/2007 (IP3b)	cattle	United Kingdom: Stroude Road	UKG	2007	The impact of within-herd genetic variation upon inferred transmission trees for foot-and-mouth disease virus	8176	-	-	duplicate	-
KJ560294.1	O	O/UKG/650/2007 (IP3b)	cattle	United Kingdom: Stroude Road	UKG	2007	The impact of within-herd genetic variation upon inferred transmission trees for foot-and-mouth disease virus	8176	-	-	-	KJ560294.1_O_UKG_2007
KJ560295.1	O	O/UKG/1170/2007 (IP3c)	cattle	United Kingdom: Chertsey Lane	UKG	2007	The impact of within-herd genetic variation upon inferred transmission trees for foot-and-mouth disease virus	8176	-	-	duplicate	-
KJ560296.1	O	O/UKG/805/2007 (IP4b)	cattle	United Kingdom: Whitehall Lane	UKG	2007	The impact of within-herd genetic variation upon inferred transmission trees for foot-and-mouth disease virus	8176	-	-	-	KJ560296.1_O_UKG_2007
KJ560297.1	O	O/UKG/1418/2007 (IP5)	sheep	United Kingdom: Bridge Lane	UKG	2007	The impact of within-herd genetic variation upon inferred transmission trees for foot-and-mouth disease virus	8176	-	-	-	KJ560297.1_O_UKG_2007
KJ560298.1	O	O/UKG/1419/2007 (IP5)	sheep	United Kingdom: Bridge Lane	UKG	2007	The impact of within-herd genetic variation upon inferred transmission trees for foot-and-mouth disease virus	8176	-	-	-	KJ560298.1_O_UKG_2007
KJ560299.1	O	O/UKG/1425/2007 (IP5)	sheep	United Kingdom: Bridge Lane	UKG	2007	The impact of within-herd genetic variation upon inferred transmission trees for foot-and-mouth disease virus	8176	-	-	-	KJ560299.1_O_UKG_2007
KJ560300.1	O	O/UKG/1426/2007 (IP5)	sheep	United Kingdom: Bridge Lane	UKG	2007	The impact of within-herd genetic variation upon inferred transmission trees for foot-and-mouth disease virus	8176	-	-	-	KJ560300.1_O_UKG_2007
KJ560301.1	O	O/UKG/1485/2007 (IP6b)	cattle	United Kingdom: Windor Road	UKG	2007	The impact of within-herd genetic variation upon inferred transmission trees for foot-and-mouth disease virus	8176	-	-	duplicate	-
KJ560302.1	O	O/UKG/1488/2007 (IP6b)	cattle	United Kingdom: Windor Road	UKG	2007	The impact of within-herd genetic variation upon inferred transmission trees for foot-and-mouth disease virus	8176	-	-	-	KJ560302.1_O_UKG_2007
KJ560303.1	O	O/UKG/1684/2007 (IP7)	cattle	United Kingdom: Wick Road	UKG	2007	The impact of within-herd genetic variation upon inferred transmission trees for foot-and-mouth disease virus	8176	-	-	-	KJ560303.1_O_UKG_2007
KJ560304.1	O	O/UKG/1693/2007 (IP7)	cattle	United Kingdom: Wick Road	UKG	2007	The impact of within-herd genetic variation upon inferred transmission trees for foot-and-mouth disease virus	8176	-	-	-	KJ560304.1_O_UKG_2007
KJ560305.1	O	O/UKG/1694/2007 (IP7)	cattle	United Kingdom: Wick Road	UKG	2007	The impact of within-herd genetic variation upon inferred transmission trees for foot-and-mouth disease virus	8176	-	-	duplicate	-
KJ560306.1	O	O/UKG/1698/2007 (IP7)	cattle	United Kingdom: Wick Road	UKG	2007	The impact of within-herd genetic variation upon inferred transmission trees for foot-and-mouth disease virus	8176	-	-	duplicate	-
KJ560307.1	O	O/UKG/1701/2007 (IP7)	cattle	United Kingdom: Wick Road	UKG	2007	The impact of within-herd genetic variation upon inferred transmission trees for foot-and-mouth disease virus	8176	-	-	-	KJ560307.1_O_UKG_2007
KJ560308.1	O	O/UKG/1704/2007 (IP7)	cattle	United Kingdom: Wick Road	UKG	2007	The impact of within-herd genetic variation upon inferred transmission trees for foot-and-mouth disease virus	8176	-	-	-	KJ560308.1_O_UKG_2007
KJ560309.1	O	O/UKG/1709/2007 (IP7)	cattle	United Kingdom: Wick Road	UKG	2007	The impact of within-herd genetic variation upon inferred transmission trees for foot-and-mouth disease virus	8176	-	-	duplicate	-
KJ608371.1	A	A/VN/T11D/2013	cattle	Viet nam	VIT	2013	Complete Genome Sequence of a Foot-and-Mouth Disease Virus of Serotype A Isolated from Vietnam in 2013	8229	-	-	-	KJ608371.1_A_VIT_2013
KJ754939.1	A	BAN_GA_Sa-197_2013	cattle	Bangladesh	BAN	2013	Complete Genome Sequence of Foot-and-Mouth Disease Virus Type A Circulating in Bangladesh	8220	-	-	-	KJ754939.1_A_BAN_2013
KJ820999.1	SAT3	UGA/1/13	cattle	Uganda: Kasese district	UGA	2013	Foot-and-Mouth Disease Virus Serotype SAT3 in Long-Horned Ankole Calf, Uganda	8203	-	-	-	KJ820999.1_SAT3_UGA_2013
KJ825801.1	O	IND142(310)/2013	cattle	India: Karnataka	IND	2013	Genetic and antigenic analysis of foot-and-mouth disease virus serotype O responsible for outbreaks in India during 2013	8199	-	-	-	KJ825801.1_O_IND_2013
KJ825802.1	O	IND142(311)/2013	cattle	India: Karnataka	IND	2013	Genetic and antigenic analysis of foot-and-mouth disease virus serotype O responsible for outbreaks in India during 2013	8197	-	-	-	KJ825802.1_O_IND_2013
KJ825803.1	O	IND139(302)/2013	cattle	India: Karnataka	IND	2013	Genetic and antigenic analysis of foot-and-mouth disease virus serotype O responsible for outbreaks in India during 2013	8178	-	-	-	KJ825803.1_O_IND_2013
KJ825804.1	O	IND298(634)/2013	cattle	India: Karnataka	IND	2013	Genetic and antigenic analysis of foot-and-mouth disease virus serotype O responsible for outbreaks in India during 2013	8200	-	-	-	KJ825804.1_O_IND_2013
KJ825805.1	O	IND341(707)/2013	cattle	India: Karnataka	IND	2013	Genetic and antigenic analysis of foot-and-mouth disease virus serotype O responsible for outbreaks in India during 2013	8199	-	-	-	KJ825805.1_O_IND_2013
KJ825806.1	O	IND811(1552)/2013	cattle	India: Assam	IND	2013	Genetic and antigenic analysis of foot-and-mouth disease virus serotype O responsible for outbreaks in India during 2013	8200	-	-	-	KJ825806.1_O_IND_2013
KJ825807.1	O	IND26(54)/2014	cattle	India: Assam	IND	2014	Genetic and antigenic analysis of foot-and-mouth disease virus serotype O responsible for outbreaks in India during 2013	8200	-	-	-	KJ825807.1_O_IND_2014
KJ825808.1	O	IND141(306)/2013	cattle	India: Assam	IND	2013	Genetic and antigenic analysis of foot-and-mouth disease virus serotype O responsible for outbreaks in India during 2013	8201	-	-	-	KJ825808.1_O_IND_2013
KJ825809.1	O	IND250(541)/2013	buffalo	India: Karnataka	IND	2013	Genetic and antigenic analysis of foot-and-mouth disease virus serotype O responsible for outbreaks in India during 2013	8200	-	-	-	KJ825809.1_O_IND_2013
KJ933864.1	A	Malaysia 97	-	Malaysia	MAY	1997	Direct Submission	8264	-	-	-	KJ933864.1_A_MAY_1997
KM257061.1	O	UKG/1450/2001	cattle	United Kingdom: Drumburgh	UKG	2001	A universal protocol to generate consensus level genome sequences for foot-and-mouth disease virus and other positive-sense polyadenylated RNA viruses using the Illumina MiSeq	8183	-	-	-	KM257061.1_O_UKG_2001
KM257062.1	O	UKG/1558/2001	cattle	United Kingdom: Kirkbampton, Carlisle, Cumbria	UKG	2001	A universal protocol to generate consensus level genome sequences for foot-and-mouth disease virus and other positive-sense polyadenylated RNA viruses using the Illumina MiSeq	8183	-	-	-	KM257062.1_O_UKG_2001
KM257063.1	O	UKG/1734/2001	cattle	United Kingdom: Bowness-on-Solway	UKG	2001	A universal protocol to generate consensus level genome sequences for foot-and-mouth disease virus and other positive-sense polyadenylated RNA viruses using the Illumina MiSeq	8183	-	-	-	KM257063.1_O_UKG_2001
KM257064.1	O	UKG/4998/2001	cattle	United Kingdom: Evenwood Gate	UKG	2001	A universal protocol to generate consensus level genome sequences for foot-and-mouth disease virus and other positive-sense polyadenylated RNA viruses using the Illumina MiSeq	8177	-	-	-	KM257064.1_O_UKG_2001
KM257065.1	O	UKG/14597/2001	cattle	United Kingdom: Allendale Town	UKG	2001	A universal protocol to generate consensus level genome sequences for foot-and-mouth disease virus and other positive-sense polyadenylated RNA viruses using the Illumina MiSeq	8183	-	-	-	KM257065.1_O_UKG_2001
KM268895.1	O	TUR/12/2013	cattle	Turkey: Asagikuzfindik	TUR	2013	A universal protocol to generate consensus level genome sequences for foot-and-mouth disease virus and other positive-sense polyadenylated RNA viruses using the Illumina MiSeq	8215	-	-	-	KM268895.1_O_TUR_2013
KM268896.1	A	TUR/11/2013	cattle	Turkey: Nazirlar	TUR	2013	A universal protocol to generate consensus level genome sequences for foot-and-mouth disease virus and other positive-sense polyadenylated RNA viruses using the Illumina MiSeq	8211	-	-	-	KM268896.1_A_TUR_2013
KM268897.1	C	KEN/1/2004	cattle	Kenya: Koibatek	KEN	2004	A universal protocol to generate consensus level genome sequences for foot-and-mouth disease virus and other positive-sense polyadenylated RNA viruses using the Illumina MiSeq	8199	-	-	-	KM268897.1_C_KEN_2004
KM268898.1	Asia1	TUR/13/2013	cattle	Turkey: Gundogan	TUR	2013	A universal protocol to generate consensus level genome sequences for foot-and-mouth disease virus and other positive-sense polyadenylated RNA viruses using the Illumina MiSeq	8201	-	-	-	KM268898.1_Asia1_TUR_2013
KM268899.1	SAT1	TAN/22/2012	cattle	Tanzania: Loiborsiret	TAN	2012	A universal protocol to generate consensus level genome sequences for foot-and-mouth disease virus and other positive-sense polyadenylated RNA viruses using the Illumina MiSeq	8156	-	-	-	KM268899.1_SAT1_TAN_2012
KM268900.1	SAT2	TAN/5/2012	cattle	Tanzania: Parknyigoti	TAN	2012	A universal protocol to generate consensus level genome sequences for foot-and-mouth disease virus and other positive-sense polyadenylated RNA viruses using the Illumina MiSeq	8153	-	-	-	KM268900.1_SAT2_TAN_2012
KM268901.1	SAT3	ZIM/6/91	cattle	Zimbabwe: Chikwarakwara Dip	ZIM	1991	A universal protocol to generate consensus level genome sequences for foot-and-mouth disease virus and other positive-sense polyadenylated RNA viruses using the Illumina MiSeq	8178	-	-	-	KM268901.1_SAT3_ZIM_1991
KP940473.1	O	O/Dakahlia/Egypt/2014	cattle	Egypt	EGY	2014	Molecular epidemiology and evolution of FMD serotypes in Egypt in 2014	7765	-	-	-	KP940473.1_O_EGY_2014
KP940474.1	A	A/El-Fayoum/Egypt/2014	cattle	Egypt	EGY	2014	Molecular epidemiology and evolution of FMD serotypes in Egypt in 2014	7281	-	-	-	KP940474.1_A_EGY_2014
KR073010.1	Asia1	HN/CHA/06	swine	China	CHA	-	Genome Sequences of Asia1 Serotype Foot-and-Mouth Disease Viruses Harboring Mutant Receptor Recognition Sites from Pigs	8236	-	-	undated	-
KR108948.1	SAT1	KNP/196/91/1	african buffalo	South Africa	SAR	2009	Foot-and-mouth disease virus co-infection and persistence in the African buffalo: viral factors play a role in delayed clearance	8010	-	-	-	KR108948.1_SAT1_SAR_2009
KR108949.1	SAT2	KNP-19-89	african buffalo	South Africa	SAR	2009	Foot-and-mouth disease virus co-infection and persistence in the African buffalo: viral factors play a role in delayed clearance	8008	-	-	-	KR108949.1_SAT2_SAR_2009
KR108950.1	SAT3	KNP-10-90	african buffalo	South Africa	SAR	2009	Foot-and-mouth disease virus co-infection and persistence in the African buffalo: viral factors play a role in delayed clearance	8165	-	-	-	KR108950.1_SAT3_SAR_2009
KR265072.1	O	persistent/OUKG/49dpc	cattle	United Kingdom	UKG	-	Virus Excretion from Foot-And-Mouth Disease Virus Carrier Cattle and Their Potential Role in Causing New Outbreaks	8183	-	-	undated	-
KR265073.1	O	persistent/OUKG/77dpc	cattle	United Kingdom	UKG	-	Virus Excretion from Foot-And-Mouth Disease Virus Carrier Cattle and Their Potential Role in Causing New Outbreaks	8183	-	-	undated	-
KR265074.1	O	persistent/OUKG/84dpc	cattle	United Kingdom	UKG	-	Virus Excretion from Foot-And-Mouth Disease Virus Carrier Cattle and Their Potential Role in Causing New Outbreaks	8183	-	-	undated	-
KR265075.1	O	O/UKG	cattle	United Kingdom	UKG	-	Virus Excretion from Foot-And-Mouth Disease Virus Carrier Cattle and Their Potential Role in Causing New Outbreaks	8183	-	-	undated	-
KR401152.1	O	O/MYA/282/2009	buffalo	Myanmar	MYA	2009	Direct Submission	8179	-	-	-	KR401152.1_O_MYA_2009
KR401153.1	O	O/MYA/223/2009	buffalo	Myanmar	MYA	2009	Direct Submission	8179	-	-	-	KR401153.1_O_MYA_2009
KR401154.1	O	O/MYA/01/1998	cattle	Myanmar	MYA	1998	Direct Submission	8179	-	-	-	KR401154.1_O_MYA_1998
KR401155.1	O	O/MYA/05/2007	cattle	Myanmar	MYA	2007	Direct Submission	8179	-	-	-	KR401155.1_O_MYA_2007
KR401156.1	O	O/MYA/05/2009	cattle	Myanmar	MYA	2009	Direct Submission	8179	-	-	-	KR401156.1_O_MYA_2009
KR401157.1	O	O/MYA/10/2009	cattle	Myanmar	MYA	2009	Direct Submission	8179	-	-	-	KR401157.1_O_MYA_2009
KR401158.1	O	O/SKR/04/2010	cattle	South Korea	SKR	2010	Direct Submission	8179	-	-	-	KR401158.1_O_SKR_2010
KR401159.1	O	O/SKR/06/2010	cattle	South Korea	SKR	2010	Direct Submission	8179	-	-	-	KR401159.1_O_SKR_2010
KR401160.1	O	O/SKR/08/2011	cattle	South Korea	SKR	2011	Direct Submission	8179	-	-	-	KR401160.1_O_SKR_2011
KR401161.1	O	persistent O/UKG/UV13/49dpc	cattle	United Kingdom	UKG	-	Complete Genome Sequences of Serotype O Foot-and-Mouth Disease Viruses Recovered from Experimental Persistently Infected Cattle	8183	-	-	undated	-
KT003716.1	O	Nari/UVAS-Pak/2005	buffalo	Pakistan	PAK	2005	Complete Genome Sequence Analysis of a Vaccine Strain of Foot-and-Mouth Disease Virus Serotype O from Pakistan	8157	-	-	-	KT003716.1_O_PAK_2005
KT968663.1	A	A/HY/CHA/2013	domestic yak	China	CHA	2013	Direct Submission	8103	-	-	-	KT968663.1_A_CHA_2013
KU127247.1	A	SAU/1/2015	cattle	Saudi Arabia	SAU	2015	Complete Genome Sequence of a Serotype A Foot-and-Mouth Disease Virus from an Outbreak in Saudi Arabia during 2015	8197	-	-	-	KU127247.1_A_SAU_2015
KU204893.1	O	HN/CHA/HK212/2013	swine	China: Hainan province	CHA	2013	Virulence and genetic characterization of foot-and-mouth virus isolated from clinically healthy pig in south of China	7750	-	-	-	KU204893.1_O_CHA_2013
KU204894.1	O	GD/CHA/JH12/2013	swine	China: Guangdong province	CHA	2013	Virulence and genetic characterization of foot-and-mouth virus isolated from clinically healthy pig in south of China	8050	-	-	-	KU204894.1_O_CHA_2013
KU291242.1	O	MOR/1/2015	cattle	Morocco: Bouhmame village	MOR	2015	Genome Sequence of Foot-and-Mouth Disease Virus Serotype O Isolated from Morocco in 2015	8115	-	-	-	KU291242.1_O_MOR_2015
KU360085.1	Asia1	MDV HN/CHA/06	swine	China: Gansu	CHA	2015	The VP1 S154D mutation of type Asia1 foot-and-mouth disease virus enhances viral replication and pathogenicity	8236	-	-	-	KU360085.1_Asia1_CHA_2015
KU726614.1	O	GRE/23/94	sheep	Greece: Xanthi	GRE	1994	Genome Sequencing of Foot-and-Mouth Disease Virus Type O Isolate GRE/23/94	8161	-	-	-	KU726614.1_O_GRE_1994
KU821590.1	SAT1	SAT1/NAM01/2010	cattle	Namibia	NMB	2010	Complete Genome Sequences of Three African Foot-and-Mouth Disease Viruses from Clinical Samples Isolated in 2009 and 2010	8075	-	-	-	KU821590.1_SAT1_NMB_2010
KU821591.1	O	O/ZAM14/2010	cattle	Zambia	ZAM	2010	Complete Genome Sequences of Three African Foot-and-Mouth Disease Viruses from Clinical Samples Isolated in 2009 and 2010	8152	-	-	-	KU821591.1_O_ZAM_2010
KU821592.1	SAT2	SAT2/ZAM18/2009	cattle	Zambia	ZAM	2009	Complete Genome Sequences of Three African Foot-and-Mouth Disease Viruses from Clinical Samples Isolated in 2009 and 2010	8171	-	-	-	KU821592.1_SAT2_ZAM_2009
KX002176.1	A	A/1155_BsAs_MCh	cattle	Argentina	ARG	2001	Phylogeographic analysis of the 2000-2002 foot-and-mouth disease epidemic in Argentina	6999	-	-	-	KX002176.1_A_ARG_2001
KX002177.1	A	A/1185_ER_Par	cattle	Argentina	ARG	2001	Phylogeographic analysis of the 2000-2002 foot-and-mouth disease epidemic in Argentina	6999	-	-	-	KX002177.1_A_ARG_2001
KX002178.1	A	A/129_LPam_Capital	cattle	Argentina	ARG	2001	Phylogeographic analysis of the 2000-2002 foot-and-mouth disease epidemic in Argentina	6999	-	-	-	KX002178.1_A_ARG_2001
KX002179.1	A	A/1293_BsAs_Indio	cattle	Argentina	ARG	2001	Phylogeographic analysis of the 2000-2002 foot-and-mouth disease epidemic in Argentina	6999	-	-	-	KX002179.1_A_ARG_2001
KX002180.1	A	A/1300_BS_As_Gguido	cattle	Argentina	ARG	2001	Phylogeographic analysis of the 2000-2002 foot-and-mouth disease epidemic in Argentina	6999	-	-	-	KX002180.1_A_ARG_2001
KX002181.1	A	A/1441_BsAs_Lflores	cattle	Argentina	ARG	2001	Phylogeographic analysis of the 2000-2002 foot-and-mouth disease epidemic in Argentina	6999	-	-	-	KX002181.1_A_ARG_2001
KX002182.1	A	A/1452_longMCH	cattle	Argentina	ARG	2001	Phylogeographic analysis of the 2000-2002 foot-and-mouth disease epidemic in Argentina	6999	-	-	-	KX002182.1_A_ARG_2001
KX002183.1	A	A/1514_LPam_HU	cattle	Argentina	ARG	2001	Phylogeographic analysis of the 2000-2002 foot-and-mouth disease epidemic in Argentina	6999	-	-	-	KX002183.1_A_ARG_2001
KX002184.1	A	A/1893_longMCH	cattle	Argentina	ARG	2001	Phylogeographic analysis of the 2000-2002 foot-and-mouth disease epidemic in Argentina	6999	-	-	-	KX002184.1_A_ARG_2001
KX002185.1	A	A/2026_Tuc_Tuc	cattle	Argentina	ARG	2001	Phylogeographic analysis of the 2000-2002 foot-and-mouth disease epidemic in Argentina	6999	-	-	-	KX002185.1_A_ARG_2001
KX002186.1	A	A/2027_Cor_Col	cattle	Argentina	ARG	2001	Phylogeographic analysis of the 2000-2002 foot-and-mouth disease epidemic in Argentina	6999	-	-	-	KX002186.1_A_ARG_2001
KX002187.1	A	A/2059_BsAs_Hirig	cattle	Argentina	ARG	2001	Phylogeographic analysis of the 2000-2002 foot-and-mouth disease epidemic in Argentina	6999	-	-	-	KX002187.1_A_ARG_2001
KX002188.1	A	A/2063_Cor_Ccuat	cattle	Argentina	ARG	2001	Phylogeographic analysis of the 2000-2002 foot-and-mouth disease epidemic in Argentina	6999	-	-	-	KX002188.1_A_ARG_2001
KX002189.1	A	A/2071_LPam_Chali	cattle	Argentina	ARG	2001	Phylogeographic analysis of the 2000-2002 foot-and-mouth disease epidemic in Argentina	6999	-	-	-	KX002189.1_A_ARG_2001
KX002190.1	A	A/2084_StEst_OjoAgua	cattle	Argentina	ARG	2001	Phylogeographic analysis of the 2000-2002 foot-and-mouth disease epidemic in Argentina	6999	-	-	-	KX002190.1_A_ARG_2001
KX002191.1	A	A/2107_BsAs_Merced	cattle	Argentina	ARG	2001	Phylogeographic analysis of the 2000-2002 foot-and-mouth disease epidemic in Argentina	6999	-	-	-	KX002191.1_A_ARG_2001
KX002192.1	A	A/2118_LPam_Lmahu	cattle	Argentina	ARG	2001	Phylogeographic analysis of the 2000-2002 foot-and-mouth disease epidemic in Argentina	6999	-	-	-	KX002192.1_A_ARG_2001
KX002193.1	A	A/258_ER_Diamante	cattle	Argentina	ARG	2001	Phylogeographic analysis of the 2000-2002 foot-and-mouth disease epidemic in Argentina	6999	-	-	-	KX002193.1_A_ARG_2001
KX002194.1	A	A/38950_For_Pat	cattle	Argentina	ARG	2001	Phylogeographic analysis of the 2000-2002 foot-and-mouth disease epidemic in Argentina	6999	-	-	-	KX002194.1_A_ARG_2001
KX002195.1	A	A/39064_SL_Ped	cattle	Argentina	ARG	2001	Phylogeographic analysis of the 2000-2002 foot-and-mouth disease epidemic in Argentina	6999	-	-	-	KX002195.1_A_ARG_2001
KX002196.1	A	A/39111_Cor_Gpaz	cattle	Argentina	ARG	2001	Phylogeographic analysis of the 2000-2002 foot-and-mouth disease epidemic in Argentina	6999	-	-	-	KX002196.1_A_ARG_2001
KX002197.1	A	A/423_Cor_Union	cattle	Argentina	ARG	2001	Phylogeographic analysis of the 2000-2002 foot-and-mouth disease epidemic in Argentina	6999	-	-	-	KX002197.1_A_ARG_2001
KX002198.1	A	A/467_SFe_Irio	cattle	Argentina	ARG	2001	Phylogeographic analysis of the 2000-2002 foot-and-mouth disease epidemic in Argentina	6999	-	-	-	KX002198.1_A_ARG_2001
KX002199.1	A	A/548_LP_Guatrech	cattle	Argentina	ARG	2001	Phylogeographic analysis of the 2000-2002 foot-and-mouth disease epidemic in Argentina	6999	-	-	-	KX002199.1_A_ARG_2001
KX002200.1	A	A/820_Cor_Groca	cattle	Argentina	ARG	2001	Phylogeographic analysis of the 2000-2002 foot-and-mouth disease epidemic in Argentina	6999	-	-	-	KX002200.1_A_ARG_2001
KX002201.1	A	A/915_SEst_Riv	cattle	Argentina	ARG	2001	Phylogeographic analysis of the 2000-2002 foot-and-mouth disease epidemic in Argentina	6999	-	-	-	KX002201.1_A_ARG_2001
KX002202.1	A	A/973_SL_Pede	cattle	Argentina	ARG	2001	Phylogeographic analysis of the 2000-2002 foot-and-mouth disease epidemic in Argentina	6999	-	-	-	KX002202.1_A_ARG_2001
KX002203.1	A	A/AAreco01	cattle	Argentina	ARG	2001	Phylogeographic analysis of the 2000-2002 foot-and-mouth disease epidemic in Argentina	6999	-	-	-	KX002203.1_A_ARG_2001
KX002204.1	A	A/AGLopez01	cattle	Argentina	ARG	2001	Phylogeographic analysis of the 2000-2002 foot-and-mouth disease epidemic in Argentina	6999	-	-	-	KX002204.1_A_ARG_2001
KX002205.1	A	A/ATLauquen01	cattle	Argentina	ARG	2001	Phylogeographic analysis of the 2000-2002 foot-and-mouth disease epidemic in Argentina	6999	-	-	-	KX002205.1_A_ARG_2001
KX162590.1	O	O/SKR/JC/2014	swine	South Korea	SKR	2014	Direct Submission	8172	-	-	-	KX162590.1_O_SKR_2014
KX353623.1	O	O/Ecu 2010-350	cattle	Ecuador	ECU	2010	Protection induced by a commercial bivalent vaccine against Foot-and-Mouth Disease 2010 field virus from Ecuador	7594	-	-	gaps	-
KX375417.1	SAT3	SAT3/ZIM/4/1981	-	Zimbabwe	ZIM	1981	Complete genome sequence of Foot-and-mouth disease virus SAT3/ZIM/4/1981	8124	-	-	-	KX375417.1_SAT3_ZIM_1981
KX534089.1	O	O/SKR/GJ/2016	swine	South Korea	SKR	2016	Direct Submission	8191	-	-	-	KX534089.1_O_SKR_2016
KX712091.1	O	BAN/GO/Ka-236(Pig)/2015	swine	Bangladesh	BAN	2015	Complete genome sequence of Foot-and-mouth disease virus serotype O isolated from pig	8211	-	-	-	KX712091.1_O_BAN_2015
KY072818.1	O	YNTBa	cattle	China	CHA	1959	Genetic Basis of Virulence Attenuation Revealed by Comparative Genomic Analysis of foot-and-mouth disease virus type O Strain YNTBa versus YNTBv	8176	-	-	-	KY072818.1_O_CHA_1959
KY086465.1	O	O/GJ/SKR/2016	swine	South Korea	SKR	2016	Complete genome sequence of a Foot-and-mouth disease virus of serotype O isolated from Korea in 2016	8132	-	-	-	KY086465.1_O_SKR_2016
KY086466.1	O	O/GC/SKR/2016	swine	South Korea	SKR	2016	Complete genome sequence of a Foot-and-mouth disease virus of serotype O isolated from Korea in 2016	8136	-	-	-	KY086466.1_O_SKR_2016
KY234501.1	O	O/CHA/7/2011	cattle	China	CHA	2011	Emergence of A Novel Pig-adapted Strain Evolved from PanAsia Lineage Foot-and-Mouth Disease Virus	8232	-	-	-	KY234501.1_O_CHA_2011
KY234502.1	O	O/GD/CHA/2015	swine	China	CHA	2015	Emergence of A Novel Pig-adapted Strain Evolved from PanAsia Lineage Foot-and-Mouth Disease Virus	8138	-	-	-	KY234502.1_O_CHA_2015
KY322670.1	O	LAO/1/2013	cattle	Laos: Luang Namtha province	LAO	2013	Genome sequencing of foot-and-mouth disease viruses from Southeast Asia and South Korea	8193	-	-	-	KY322670.1_O_LAO_2013
KY322671.1	O	MAY/2/2014	cattle	Malaysia: Bukit Pak Junoh	MAY	2014	Genome sequencing of foot-and-mouth disease viruses from Southeast Asia and South Korea	8195	-	-	-	KY322671.1_O_MAY_2014
KY322672.1	O	MAY/3/2014	cattle	Malaysia: Kampung Lubok Sengkuang	MAY	2014	Genome sequencing of foot-and-mouth disease viruses from Southeast Asia and South Korea	8169	-	-	-	KY322672.1_O_MAY_2014
KY322673.1	O	MAY/8/2014	cattle	Malaysia: Taman Mas Jaya Falin	MAY	2014	Genome sequencing of foot-and-mouth disease viruses from Southeast Asia and South Korea	8114	-	-	-	KY322673.1_O_MAY_2014
KY322674.1	O	SKR/6/2014	wild boar	South Korea: Bian-Myeon	SKR	2014	Genome sequencing of foot-and-mouth disease viruses from Southeast Asia and South Korea	8164	-	-	-	KY322674.1_O_SKR_2014
KY322675.1	A	LAO/3/2014	cattle	Laos: Champasak province	LAO	2014	Genome sequencing of foot-and-mouth disease viruses from Southeast Asia and South Korea	8194	-	-	-	KY322675.1_A_LAO_2014
KY322676.1	A	MAY/12/2013	cattle	Malaysia: Seberang Jertih	MAY	2013	Genome sequencing of foot-and-mouth disease viruses from Southeast Asia and South Korea	8196	-	-	-	KY322676.1_A_MAY_2013
KY322677.1	A	MAY/20/2013	cattle	Malaysia: Kampong Sungai Renek	MAY	2013	Genome sequencing of foot-and-mouth disease viruses from Southeast Asia and South Korea	8193	-	-	-	KY322677.1_A_MAY_2013
KY322678.1	A	MAY/23/2013	cattle	Malaysia: Felda Air Hitam	MAY	2013	Genome sequencing of foot-and-mouth disease viruses from Southeast Asia and South Korea	8196	-	-	-	KY322678.1_A_MAY_2013
KY322679.1	A	TAI/4/2014	cattle	Thailand: Ratchaburi province	TAI	2014	Genome sequencing of foot-and-mouth disease viruses from Southeast Asia and South Korea	8188	-	-	-	KY322679.1_A_TAI_2014
KY322680.1	A	VIT/42/2013	cattle	Viet Nam: Ha Tinh	VIT	2013	Genome sequencing of foot-and-mouth disease viruses from Southeast Asia and South Korea	8158	-	-	-	KY322680.1_A_VIT_2013
KY404934.1	A	A01L	mice	Argentina	ARG	-	Differential replication of foot-and-mouth disease viruses in mice determine lethality	8211	-	-	lab strain	-
KY404935.1	A	A01NL	mice	Argentina	ARG	-	Differential replication of foot-and-mouth disease viruses in mice determine lethality	8211	-	-	lab strain	-
KY446901.1	Asia1	Mazbi/QOL-UVAS-Pak/2006	buffalo	Pakistan	PAK	2006	Complete genome sequence of vaccine strain of FMD serotype Asia-1	8197	-	-	-	KY446901.1_Asia1_PAK_2006
KY446902.1	A	Hafizabad/QOL-UVAS-Pak/2005	buffalo	Pakistan	PAK	2005	Complete genome sequence of vaccine strain of Foot and Mouth Disease virus serotype A from Pakistan	8186	-	-	-	KY446902.1_A_PAK_2005
KY446903.1	O	FBD/QOL-UVAS-Pak/2005	buffalo	Pakistan	PAK	2005	Complete genome sequence of vaccine strain of Foot and Mouth Disease virus serotype O from Pakistan	8154	-	-	-	KY446903.1_O_PAK_2005
KY657269.1	O	O/VIT/16451DLBPP04/2015	swine	Viet Nam	VIT	2015	Genome Sequence of Foot-and-Mouth Disease Virus Serotype O lineage Ind2001d collected in Vietnam in 2015	7128	-	-	-	KY657269.1_O_VIT_2015
KY825717.1	A	A22/IRQ/24/64	-	Iraq	IRQ	1964	Simple, quick and cost-efficient: A universal RT-PCR and sequencing strategy for genomic characterisation of foot-and-mouth disease viruses	7313	-	-	gaps	-
KY825718.1	Asia1	Asia1/Shamir/ISR/89	-	Israel	ISR	1989	Simple, quick and cost-efficient: A universal RT-PCR and sequencing strategy for genomic characterisation of foot-and-mouth disease viruses	7528	-	-	-	KY825718.1_Asia1_ISR_1989
KY825719.1	O	O1/Manisa/TUR/69	-	Turkey	TUR	1969	Simple, quick and cost-efficient: A universal RT-PCR and sequencing strategy for genomic characterisation of foot-and-mouth disease viruses	7368	-	-	gaps	-
KY825720.1	SAT2	SAT2/EGY/24/2014	-	Egypt	EGY	2014	Simple, quick and cost-efficient: A universal RT-PCR and sequencing strategy for genomic characterisation of foot-and-mouth disease viruses	7385	-	-	gaps	-
KY825721.1	Asia1	Asia1/HKN/5/2005	-	Hong Kong	HKN	2005	Simple, quick and cost-efficient: A universal RT-PCR and sequencing strategy for genomic characterisation of foot-and-mouth disease viruses	7325	-	-	gaps	-
KY825722.1	C	C1/Noville/SWI/65	-	Switzerland	SWZ	1965	Simple, quick and cost-efficient: A universal RT-PCR and sequencing strategy for genomic characterisation of foot-and-mouth disease viruses	7321	-	-	gaps	-
KY825723.1	O	O/MOG/7/2010	-	Mongolia	MOG	2010	Simple, quick and cost-efficient: A universal RT-PCR and sequencing strategy for genomic characterisation of foot-and-mouth disease viruses	7333	-	-	gaps	-
KY825724.1	SAT2	SAT2/ZIM/11/91	-	Zimbabwe	ZIM	1991	Simple, quick and cost-efficient: A universal RT-PCR and sequencing strategy for genomic characterisation of foot-and-mouth disease viruses	7371	-	-	gaps	-
LC036265.1	O	O/JPN/2010 290-1E	cattle	Japan:Miyazaki	JPN	2010	Establishment and characterization of a full-length infectious cDNA clone of a foot-and-mouth disease virus isolated from cattle in Japan, 2010	8216	-	-	-	LC036265.1_O_JPN_2010
LC149617.1	O	O/JPN/2010-1/14C	cattle	Japan:Miyazaki	JPN	2010	Genome variability of foot-and-mouth disease virus during the short period of the 2010 epidemic in Japan	7736	-	-	-	LC149617.1_O_JPN_2010
LC149618.1	O	O/JPN/2010-2/5S	cattle	Japan:Miyazaki	JPN	2010	Genome variability of foot-and-mouth disease virus during the short period of the 2010 epidemic in Japan	7736	-	-	-	LC149618.1_O_JPN_2010
LC149619.1	O	O/JPN/2010-3/2S	cattle	Japan:Miyazaki	JPN	2010	Genome variability of foot-and-mouth disease virus during the short period of the 2010 epidemic in Japan	7736	-	-	-	LC149619.1_O_JPN_2010
LC149620.1	O	O/JPN/2010-5/6S	cattle	Japan:Miyazaki	JPN	2010	Genome variability of foot-and-mouth disease virus during the short period of the 2010 epidemic in Japan	7736	-	-	-	LC149620.1_O_JPN_2010
LC149621.1	O	O/JPN/2010-6/1S	buffalo	Japan:Miyazaki	JPN	2010	Genome variability of foot-and-mouth disease virus during the short period of the 2010 epidemic in Japan	7701	-	-	-	LC149621.1_O_JPN_2010
LC149622.1	O	O/JPN/2010-8/1S	cattle	Japan:Miyazaki	JPN	2010	Genome variability of foot-and-mouth disease virus during the short period of the 2010 epidemic in Japan	7734	-	-	-	LC149622.1_O_JPN_2010
LC149623.1	O	O/JPN/2010-9/1S	cattle	Japan:Miyazaki	JPN	2010	Genome variability of foot-and-mouth disease virus during the short period of the 2010 epidemic in Japan	7736	-	-	-	LC149623.1_O_JPN_2010
LC149624.1	O	O/JPN/2010-10/396V	wild boar	Japan:Miyazaki	JPN	2010	Genome variability of foot-and-mouth disease virus during the short period of the 2010 epidemic in Japan	7699	-	-	-	LC149624.1_O_JPN_2010
LC149625.1	O	O/JPN/2010-11/4S	cattle	Japan:Miyazaki	JPN	2010	Genome variability of foot-and-mouth disease virus during the short period of the 2010 epidemic in Japan	7736	-	-	-	LC149625.1_O_JPN_2010
LC149626.1	O	O/JPN/2010-15/1S	cattle	Japan:Miyazaki	JPN	2010	Genome variability of foot-and-mouth disease virus during the short period of the 2010 epidemic in Japan	7688	-	-	-	LC149626.1_O_JPN_2010
LC149627.1	O	O/JPN/2010-17/593F	wild boar	Japan:Miyazaki	JPN	2010	Genome variability of foot-and-mouth disease virus during the short period of the 2010 epidemic in Japan	7675	-	-	-	LC149627.1_O_JPN_2010
LC149628.1	O	O/JPN/2010-18/3S	wild boar	Japan:Miyazaki	JPN	2010	Genome variability of foot-and-mouth disease virus during the short period of the 2010 epidemic in Japan	7719	-	-	-	LC149628.1_O_JPN_2010
LC149629.1	O	O/JPN/2010-21/3S	cattle	Japan:Miyazaki	JPN	2010	Genome variability of foot-and-mouth disease virus during the short period of the 2010 epidemic in Japan	7736	-	-	-	LC149629.1_O_JPN_2010
LC149630.1	O	O/JPN/2010-22/3S	wild boar	Japan:Miyazaki	JPN	2010	Genome variability of foot-and-mouth disease virus during the short period of the 2010 epidemic in Japan	7734	-	-	-	LC149630.1_O_JPN_2010
LC149631.1	O	O/JPN/2010-23/2S	cattle	Japan:Miyazaki	JPN	2010	Genome variability of foot-and-mouth disease virus during the short period of the 2010 epidemic in Japan	7736	-	-	-	LC149631.1_O_JPN_2010
LC149632.1	O	O/JPN/2010-27/3S	wild boar	Japan:Miyazaki	JPN	2010	Genome variability of foot-and-mouth disease virus during the short period of the 2010 epidemic in Japan	7736	-	-	-	LC149632.1_O_JPN_2010
LC149633.1	O	O/JPN/2010-28/2S	wild boar	Japan:Miyazaki	JPN	2010	Genome variability of foot-and-mouth disease virus during the short period of the 2010 epidemic in Japan	7736	-	-	-	LC149633.1_O_JPN_2010
LC149634.1	O	O/JPN/2010-29/4S	wild boar	Japan:Miyazaki	JPN	2010	Genome variability of foot-and-mouth disease virus during the short period of the 2010 epidemic in Japan	7736	-	-	-	LC149634.1_O_JPN_2010
LC149635.1	O	O/JPN/2010-39/2S	wild boar	Japan:Miyazaki	JPN	2010	Genome variability of foot-and-mouth disease virus during the short period of the 2010 epidemic in Japan	7736	-	-	-	LC149635.1_O_JPN_2010
LC149636.1	O	O/JPN/2010-46/3S	cattle	Japan:Miyazaki	JPN	2010	Genome variability of foot-and-mouth disease virus during the short period of the 2010 epidemic in Japan	7708	-	-	-	LC149636.1_O_JPN_2010
LC149637.1	O	O/JPN/2010-47/3S	wild boar	Japan:Miyazaki	JPN	2010	Genome variability of foot-and-mouth disease virus during the short period of the 2010 epidemic in Japan	7736	-	-	-	LC149637.1_O_JPN_2010
LC149638.1	O	O/JPN/2010-50/1S	cattle	Japan:Miyazaki	JPN	2010	Genome variability of foot-and-mouth disease virus during the short period of the 2010 epidemic in Japan	7736	-	-	-	LC149638.1_O_JPN_2010
LC149639.1	O	O/JPN/2010-55/1S	wild boar	Japan:Miyazaki	JPN	2010	Genome variability of foot-and-mouth disease virus during the short period of the 2010 epidemic in Japan	7736	-	-	-	LC149639.1_O_JPN_2010
LC149640.1	O	O/JPN/2010-61/1S	cattle	Japan:Miyazaki	JPN	2010	Genome variability of foot-and-mouth disease virus during the short period of the 2010 epidemic in Japan	7731	-	-	-	LC149640.1_O_JPN_2010
LC149641.1	O	O/JPN/2010-65/3S	wild boar	Japan:Miyazaki	JPN	2010	Genome variability of foot-and-mouth disease virus during the short period of the 2010 epidemic in Japan	7718	-	-	-	LC149641.1_O_JPN_2010
LC149642.1	O	O/JPN/2010-68/3S	cattle	Japan:Miyazaki	JPN	2010	Genome variability of foot-and-mouth disease virus during the short period of the 2010 epidemic in Japan	7736	-	-	-	LC149642.1_O_JPN_2010
LC149643.1	O	O/JPN/2010-72/3S	wild boar	Japan:Miyazaki	JPN	2010	Genome variability of foot-and-mouth disease virus during the short period of the 2010 epidemic in Japan	7736	-	-	-	LC149643.1_O_JPN_2010
LC149644.1	O	O/JPN/2010-82/1S	cattle	Japan:Miyazaki	JPN	2010	Genome variability of foot-and-mouth disease virus during the short period of the 2010 epidemic in Japan	7736	-	-	-	LC149644.1_O_JPN_2010
LC149645.1	O	O/JPN/2010-83/2S	cattle	Japan:Miyazaki	JPN	2010	Genome variability of foot-and-mouth disease virus during the short period of the 2010 epidemic in Japan	7736	-	-	-	LC149645.1_O_JPN_2010
LC149646.1	O	O/JPN/2010-84/1S	wild boar	Japan:Miyazaki	JPN	2010	Genome variability of foot-and-mouth disease virus during the short period of the 2010 epidemic in Japan	7736	-	-	-	LC149646.1_O_JPN_2010
LC149647.1	O	O/JPN/2010-85/1S	cattle	Japan:Miyazaki	JPN	2010	Genome variability of foot-and-mouth disease virus during the short period of the 2010 epidemic in Japan	7736	-	-	-	LC149647.1_O_JPN_2010
LC149648.1	O	O/JPN/2010-86/1S	cattle	Japan:Miyazaki	JPN	2010	Genome variability of foot-and-mouth disease virus during the short period of the 2010 epidemic in Japan	7736	-	-	-	LC149648.1_O_JPN_2010
LC149649.1	O	O/JPN/2010-87/1S	wild boar	Japan:Miyazaki	JPN	2010	Genome variability of foot-and-mouth disease virus during the short period of the 2010 epidemic in Japan	7736	-	-	-	LC149649.1_O_JPN_2010
LC149650.1	O	O/JPN/2010-88/5S	cattle	Japan:Miyazaki	JPN	2010	Genome variability of foot-and-mouth disease virus during the short period of the 2010 epidemic in Japan	7736	-	-	-	LC149650.1_O_JPN_2010
LC149651.1	O	O/JPN/2010-90/5S	cattle	Japan:Miyazaki	JPN	2010	Genome variability of foot-and-mouth disease virus during the short period of the 2010 epidemic in Japan	7736	-	-	-	LC149651.1_O_JPN_2010
LC149652.1	O	O/JPN/2010-92/3S	wild boar	Japan:Miyazaki	JPN	2010	Genome variability of foot-and-mouth disease virus during the short period of the 2010 epidemic in Japan	7736	-	-	-	LC149652.1_O_JPN_2010
LC149653.1	O	O/JPN/2010-93/2S	wild boar	Japan:Miyazaki	JPN	2010	Genome variability of foot-and-mouth disease virus during the short period of the 2010 epidemic in Japan	7736	-	-	-	LC149653.1_O_JPN_2010
LC149654.1	O	O/JPN/2010-94/5S	cattle	Japan:Miyazaki	JPN	2010	Genome variability of foot-and-mouth disease virus during the short period of the 2010 epidemic in Japan	7736	-	-	-	LC149654.1_O_JPN_2010
LC149655.1	O	O/JPN/2010-98/1S	cattle	Japan:Miyazaki	JPN	2010	Genome variability of foot-and-mouth disease virus during the short period of the 2010 epidemic in Japan	7736	-	-	-	LC149655.1_O_JPN_2010
LC149656.1	O	O/JPN/2010-100/5S	cattle	Japan:Miyazaki	JPN	2010	Genome variability of foot-and-mouth disease virus during the short period of the 2010 epidemic in Japan	7736	-	-	-	LC149656.1_O_JPN_2010
LC149657.1	O	O/JPN/2010-102/2S	wild boar	Japan:Miyazaki	JPN	2010	Genome variability of foot-and-mouth disease virus during the short period of the 2010 epidemic in Japan	7736	-	-	-	LC149657.1_O_JPN_2010
LC149658.1	O	O/JPN/2010-103/1S	wild boar	Japan:Miyazaki	JPN	2010	Genome variability of foot-and-mouth disease virus during the short period of the 2010 epidemic in Japan	7736	-	-	-	LC149658.1_O_JPN_2010
LC149659.1	O	O/JPN/2010-104/2S	cattle	Japan:Miyazaki	JPN	2010	Genome variability of foot-and-mouth disease virus during the short period of the 2010 epidemic in Japan	7736	-	-	-	LC149659.1_O_JPN_2010
LC149660.1	O	O/JPN/2010-105/2S	cattle	Japan:Miyazaki	JPN	2010	Genome variability of foot-and-mouth disease virus during the short period of the 2010 epidemic in Japan	7736	-	-	-	LC149660.1_O_JPN_2010
LC149661.1	O	O/JPN/2010-106/4S	cattle	Japan:Miyazaki	JPN	2010	Genome variability of foot-and-mouth disease virus during the short period of the 2010 epidemic in Japan	7736	-	-	-	LC149661.1_O_JPN_2010
LC149662.1	O	O/JPN/2010-107/5S	cattle	Japan:Miyazaki	JPN	2010	Genome variability of foot-and-mouth disease virus during the short period of the 2010 epidemic in Japan	7736	-	-	-	LC149662.1_O_JPN_2010
LC149663.1	O	O/JPN/2010-108/5S	cattle	Japan:Miyazaki	JPN	2010	Genome variability of foot-and-mouth disease virus during the short period of the 2010 epidemic in Japan	7736	-	-	-	LC149663.1_O_JPN_2010
LC149664.1	O	O/JPN/2010-110/5S	cattle	Japan:Miyazaki	JPN	2010	Genome variability of foot-and-mouth disease virus during the short period of the 2010 epidemic in Japan	7736	-	-	-	LC149664.1_O_JPN_2010
LC149665.1	O	O/JPN/2010-111/2S	cattle	Japan:Miyazaki	JPN	2010	Genome variability of foot-and-mouth disease virus during the short period of the 2010 epidemic in Japan	7736	-	-	-	LC149665.1_O_JPN_2010
LC149666.1	O	O/JPN/2010-111/2S	cattle	Japan:Miyazaki	JPN	2010	Genome variability of foot-and-mouth disease virus during the short period of the 2010 epidemic in Japan	7736	-	-	-	LC149666.1_O_JPN_2010
LC149667.1	O	O/JPN/2010-115/2S	cattle	Japan:Miyazaki	JPN	2010	Genome variability of foot-and-mouth disease virus during the short period of the 2010 epidemic in Japan	7736	-	-	-	LC149667.1_O_JPN_2010
LC149668.1	O	O/JPN/2010-118/1S	cattle	Japan:Miyazaki	JPN	2010	Genome variability of foot-and-mouth disease virus during the short period of the 2010 epidemic in Japan	7736	-	-	-	LC149668.1_O_JPN_2010
LC149669.1	O	O/JPN/2010-121/3S	cattle	Japan:Miyazaki	JPN	2010	Genome variability of foot-and-mouth disease virus during the short period of the 2010 epidemic in Japan	7736	-	-	-	LC149669.1_O_JPN_2010
LC149670.1	O	O/JPN/2010-122/4S	cattle	Japan:Miyazaki	JPN	2010	Genome variability of foot-and-mouth disease virus during the short period of the 2010 epidemic in Japan	7736	-	-	-	LC149670.1_O_JPN_2010
LC149671.1	O	O/JPN/2010-123/3S	cattle	Japan:Miyazaki	JPN	2010	Genome variability of foot-and-mouth disease virus during the short period of the 2010 epidemic in Japan	7736	-	-	-	LC149671.1_O_JPN_2010
LC149672.1	O	O/JPN/2010-124/5S	cattle	Japan:Miyazaki	JPN	2010	Genome variability of foot-and-mouth disease virus during the short period of the 2010 epidemic in Japan	7736	-	-	-	LC149672.1_O_JPN_2010
LC149673.1	O	O/JPN/2010-125/1S	cattle	Japan:Miyazaki	JPN	2010	Genome variability of foot-and-mouth disease virus during the short period of the 2010 epidemic in Japan	7736	-	-	-	LC149673.1_O_JPN_2010
LC149674.1	O	O/JPN/2010-126/3S	cattle	Japan:Miyazaki	JPN	2010	Genome variability of foot-and-mouth disease virus during the short period of the 2010 epidemic in Japan	7736	-	-	-	LC149674.1_O_JPN_2010
LC149675.1	O	O/JPN/2010-127/1S	cattle	Japan:Miyazaki	JPN	2010	Genome variability of foot-and-mouth disease virus during the short period of the 2010 epidemic in Japan	7736	-	-	-	LC149675.1_O_JPN_2010
LC149676.1	O	O/JPN/2010-128/3S	wild boar	Japan:Miyazaki	JPN	2010	Genome variability of foot-and-mouth disease virus during the short period of the 2010 epidemic in Japan	7736	-	-	-	LC149676.1_O_JPN_2010
LC149677.1	O	O/JPN/2010-129/2S	cattle	Japan:Miyazaki	JPN	2010	Genome variability of foot-and-mouth disease virus during the short period of the 2010 epidemic in Japan	7736	-	-	-	LC149677.1_O_JPN_2010
LC149678.1	O	O/JPN/2010-133/5S	cattle	Japan:Miyazaki	JPN	2010	Genome variability of foot-and-mouth disease virus during the short period of the 2010 epidemic in Japan	7736	-	-	-	LC149678.1_O_JPN_2010
LC149679.1	O	O/JPN/2010-134/2S	wild boar	Japan:Miyazaki	JPN	2010	Genome variability of foot-and-mouth disease virus during the short period of the 2010 epidemic in Japan	7736	-	-	-	LC149679.1_O_JPN_2010
LC149680.1	O	O/JPN/2010-135/1S	cattle	Japan:Miyazaki	JPN	2010	Genome variability of foot-and-mouth disease virus during the short period of the 2010 epidemic in Japan	7736	-	-	-	LC149680.1_O_JPN_2010
LC149681.1	O	O/JPN/2010-137/3S	cattle	Japan:Miyazaki	JPN	2010	Genome variability of foot-and-mouth disease virus during the short period of the 2010 epidemic in Japan	7736	-	-	-	LC149681.1_O_JPN_2010
LC149682.1	O	O/JPN/2010-138/3S	cattle	Japan:Miyazaki	JPN	2010	Genome variability of foot-and-mouth disease virus during the short period of the 2010 epidemic in Japan	7736	-	-	-	LC149682.1_O_JPN_2010
LC149683.1	O	O/JPN/2010-140/1S	cattle	Japan:Miyazaki	JPN	2010	Genome variability of foot-and-mouth disease virus during the short period of the 2010 epidemic in Japan	7736	-	-	-	LC149683.1_O_JPN_2010
LC149684.1	O	O/JPN/2010-141/3S	wild boar	Japan:Miyazaki	JPN	2010	Genome variability of foot-and-mouth disease virus during the short period of the 2010 epidemic in Japan	7736	-	-	-	LC149684.1_O_JPN_2010
LC149685.1	O	O/JPN/2010-142/1S	cattle	Japan:Miyazaki	JPN	2010	Genome variability of foot-and-mouth disease virus during the short period of the 2010 epidemic in Japan	7736	-	-	-	LC149685.1_O_JPN_2010
LC149686.1	O	O/JPN/2010-144/2S	cattle	Japan:Miyazaki	JPN	2010	Genome variability of foot-and-mouth disease virus during the short period of the 2010 epidemic in Japan	7736	-	-	-	LC149686.1_O_JPN_2010
LC149687.1	O	O/JPN/2010-145/5S	cattle	Japan:Miyazaki	JPN	2010	Genome variability of foot-and-mouth disease virus during the short period of the 2010 epidemic in Japan	7716	-	-	-	LC149687.1_O_JPN_2010
LC149688.1	O	O/JPN/2010-146/3S	wild boar	Japan:Miyazaki	JPN	2010	Genome variability of foot-and-mouth disease virus during the short period of the 2010 epidemic in Japan	7736	-	-	-	LC149688.1_O_JPN_2010
LC149689.1	O	O/JPN/2010-148/3S	wild boar	Japan:Miyazaki	JPN	2010	Genome variability of foot-and-mouth disease virus during the short period of the 2010 epidemic in Japan	7716	-	-	-	LC149689.1_O_JPN_2010
LC149690.1	O	O/JPN/2010-151/1S	wild boar	Japan:Miyazaki	JPN	2010	Genome variability of foot-and-mouth disease virus during the short period of the 2010 epidemic in Japan	7736	-	-	-	LC149690.1_O_JPN_2010
LC149691.1	O	O/JPN/2010-152/2S	wild boar	Japan:Miyazaki	JPN	2010	Genome variability of foot-and-mouth disease virus during the short period of the 2010 epidemic in Japan	7736	-	-	-	LC149691.1_O_JPN_2010
LC149692.1	O	O/JPN/2010-157/3S	wild boar	Japan:Miyazaki	JPN	2010	Genome variability of foot-and-mouth disease virus during the short period of the 2010 epidemic in Japan	7736	-	-	-	LC149692.1_O_JPN_2010
LC149693.1	O	O/JPN/2010-159/3S	cattle	Japan:Miyazaki	JPN	2010	Genome variability of foot-and-mouth disease virus during the short period of the 2010 epidemic in Japan	7736	-	-	-	LC149693.1_O_JPN_2010
LC149694.1	O	O/JPN/2010-163/3S	cattle	Japan:Miyazaki	JPN	2010	Genome variability of foot-and-mouth disease virus during the short period of the 2010 epidemic in Japan	7736	-	-	-	LC149694.1_O_JPN_2010
LC149695.1	O	O/JPN/2010-165/2S	cattle	Japan:Miyazaki	JPN	2010	Genome variability of foot-and-mouth disease virus during the short period of the 2010 epidemic in Japan	7722	-	-	-	LC149695.1_O_JPN_2010
LC149696.1	O	O/JPN/2010-168/3S	cattle	Japan:Miyazaki	JPN	2010	Genome variability of foot-and-mouth disease virus during the short period of the 2010 epidemic in Japan	7736	-	-	-	LC149696.1_O_JPN_2010
LC149697.1	O	O/JPN/2010-169/1S	wild boar	Japan:Miyazaki	JPN	2010	Genome variability of foot-and-mouth disease virus during the short period of the 2010 epidemic in Japan	7736	-	-	-	LC149697.1_O_JPN_2010
LC149698.1	O	O/JPN/2010-171/2S	cattle	Japan:Miyazaki	JPN	2010	Genome variability of foot-and-mouth disease virus during the short period of the 2010 epidemic in Japan	7736	-	-	-	LC149698.1_O_JPN_2010
LC149699.1	O	O/JPN/2010-172/1S	cattle	Japan:Miyazaki	JPN	2010	Genome variability of foot-and-mouth disease virus during the short period of the 2010 epidemic in Japan	7736	-	-	-	LC149699.1_O_JPN_2010
LC149700.1	O	O/JPN/2010-173/3S	cattle	Japan:Miyazaki	JPN	2010	Genome variability of foot-and-mouth disease virus during the short period of the 2010 epidemic in Japan	7736	-	-	-	LC149700.1_O_JPN_2010
LC149701.1	O	O/JPN/2010-174/1S	wild boar	Japan:Miyazaki	JPN	2010	Genome variability of foot-and-mouth disease virus during the short period of the 2010 epidemic in Japan	7736	-	-	-	LC149701.1_O_JPN_2010
LC149702.1	O	O/JPN/2010-180/3S	wild boar	Japan:Miyazaki	JPN	2010	Genome variability of foot-and-mouth disease virus during the short period of the 2010 epidemic in Japan	7711	-	-	-	LC149702.1_O_JPN_2010
LC149703.1	O	O/JPN/2010-188/2S	cattle	Japan:Miyazaki	JPN	2010	Genome variability of foot-and-mouth disease virus during the short period of the 2010 epidemic in Japan	7736	-	-	-	LC149703.1_O_JPN_2010
LC149704.1	O	O/JPN/2010-194/3S	cattle	Japan:Miyazaki	JPN	2010	Genome variability of foot-and-mouth disease virus during the short period of the 2010 epidemic in Japan	7736	-	-	-	LC149704.1_O_JPN_2010
LC149705.1	O	O/JPN/2010-195/3S	cattle	Japan:Miyazaki	JPN	2010	Genome variability of foot-and-mouth disease virus during the short period of the 2010 epidemic in Japan	7736	-	-	-	LC149705.1_O_JPN_2010
LC149706.1	O	O/JPN/2010-196/3S	cattle	Japan:Miyazaki	JPN	2010	Genome variability of foot-and-mouth disease virus during the short period of the 2010 epidemic in Japan	7736	-	-	-	LC149706.1_O_JPN_2010
LC149707.1	O	O/JPN/2010-198/2S	cattle	Japan:Miyazaki	JPN	2010	Genome variability of foot-and-mouth disease virus during the short period of the 2010 epidemic in Japan	7736	-	-	-	LC149707.1_O_JPN_2010
LC149708.1	O	O/JPN/2010-199/3S	cattle	Japan:Miyazaki	JPN	2010	Genome variability of foot-and-mouth disease virus during the short period of the 2010 epidemic in Japan	7736	-	-	-	LC149708.1_O_JPN_2010
LC149709.1	O	O/JPN/2010-200/3S	cattle	Japan:Miyazaki	JPN	2010	Genome variability of foot-and-mouth disease virus during the short period of the 2010 epidemic in Japan	7736	-	-	-	LC149709.1_O_JPN_2010
LC149710.1	O	O/JPN/2010-201/1S	cattle	Japan:Miyazaki	JPN	2010	Genome variability of foot-and-mouth disease virus during the short period of the 2010 epidemic in Japan	7716	-	-	-	LC149710.1_O_JPN_2010
LC149711.1	O	O/JPN/2010-202/3S	cattle	Japan:Miyazaki	JPN	2010	Genome variability of foot-and-mouth disease virus during the short period of the 2010 epidemic in Japan	7716	-	-	-	LC149711.1_O_JPN_2010
LC149712.1	O	O/JPN/2010-216/3S	cattle	Japan:Miyazaki	JPN	2010	Genome variability of foot-and-mouth disease virus during the short period of the 2010 epidemic in Japan	7736	-	-	-	LC149712.1_O_JPN_2010
LC149713.1	O	O/JPN/2010-244/3S	cattle	Japan:Miyazaki	JPN	2010	Genome variability of foot-and-mouth disease virus during the short period of the 2010 epidemic in Japan	7697	-	-	-	LC149713.1_O_JPN_2010
LC149714.1	O	O/JPN/2010-247/3S	cattle	Japan:Miyazaki	JPN	2010	Genome variability of foot-and-mouth disease virus during the short period of the 2010 epidemic in Japan	7731	-	-	-	LC149714.1_O_JPN_2010
LC149715.1	O	O/JPN/2010-253/2S	cattle	Japan:Miyazaki	JPN	2010	Genome variability of foot-and-mouth disease virus during the short period of the 2010 epidemic in Japan	7736	-	-	-	LC149715.1_O_JPN_2010
LC149716.1	O	O/JPN/2010-290/1S	cattle	Japan:Miyazaki	JPN	2010	Genome variability of foot-and-mouth disease virus during the short period of the 2010 epidemic in Japan	7736	-	-	-	LC149716.1_O_JPN_2010
LC149717.1	O	O/JPN/2010-324/3	cattle	Japan:Miyazaki	JPN	2010	Genome variability of foot-and-mouth disease virus during the short period of the 2010 epidemic in Japan	7736	-	-	-	LC149717.1_O_JPN_2010
LC149718.1	O	O/JPN/2010-351/1S	cattle	Japan:Miyazaki	JPN	2010	Genome variability of foot-and-mouth disease virus during the short period of the 2010 epidemic in Japan	7736	-	-	-	LC149718.1_O_JPN_2010
LC149719.1	O	O/JPN/2010-354/3	cattle	Japan:Miyazaki	JPN	2010	Genome variability of foot-and-mouth disease virus during the short period of the 2010 epidemic in Japan	7718	-	-	-	LC149719.1_O_JPN_2010
LC149720.1	O	O/JPN/2010-362/3	wild boar	Japan:Miyazaki	JPN	2010	Genome variability of foot-and-mouth disease virus during the short period of the 2010 epidemic in Japan	7736	-	-	-	LC149720.1_O_JPN_2010
LC320038.1	O	O/MOG/BU/2-7/2015	cattle	Mongolia:Bayan-Ulgii	MOG	2015	Genome Sequence of Foot-and-Mouth Disease Virus of Serotype O Lineage Ind-2001d isolated from cattle in Mongolia, 2015	7754	-	-	-	LC320038.1_O_MOG_2015
LC438822.1	O	O/MYA/Yan/3/2016	cattle	Myanmar: Yangon	MYA	2016	Genome Sequence of Foot-and-Mouth Disease Virus of Serotype O Isolated from Cattle and Buffalo in Myanmar	7692	-	-	-	LC438822.1_O_MYA_2016
LC438823.1	O	O/MYA/Yan/5/2016	cattle	Myanmar: Yangon	MYA	2016	Genome Sequence of Foot-and-Mouth Disease Virus of Serotype O Isolated from Cattle and Buffalo in Myanmar	7733	-	-	-	LC438823.1_O_MYA_2016
M10975.1	A	-	-	-	-	-	Nucleotide and amino acid sequence coding for polypeptides of foot-and-mouth disease virus type A12	7712	-	-	undated	-
MF063053.1	Asia1	Asia1/Shamir/ISR/89	-	Israel	ISR	-	Adaption of FMDV Asia-1 to Suspension Culture: Cell Resistance Is Overcome by Virus Capsid Alterations	7528	-	-	gaps	-
MF063054.1	Asia1	Asia1-3/Shamir/ISR/89	BHK-21	Israel	ISR	-	Adaption of FMDV Asia-1 to Suspension Culture: Cell Resistance Is Overcome by Virus Capsid Alterations	6655	-	-	gaps	-
MF063055.1	Asia1	Asia1-8/Shamir/ISR/89	BHK-21	Israel	ISR	-	Adaption of FMDV Asia-1 to Suspension Culture: Cell Resistance Is Overcome by Virus Capsid Alterations	7528	-	-	undated	-
MF063056.1	Asia1	Asia1-9/Shamir/ISR/89	BHK-21	Israel	ISR	-	Adaption of FMDV Asia-1 to Suspension Culture: Cell Resistance Is Overcome by Virus Capsid Alterations	7483	-	-	undated	-
MF143572.1	O	O/VIT/366/2012_pro	cattle	Viet Nam: Long An	VIT	2012	Lack of transmission of foot-and-mouth disease virus from persistently infected cattle to naive cattle under field conditions in Vietnam	7141	-	-	-	MF143572.1_O_VIT_2012
MF143573.1	O	O/VIT/383/2012_pro	cattle	Viet Nam: Long An	VIT	2012	Lack of transmission of foot-and-mouth disease virus from persistently infected cattle to naive cattle under field conditions in Vietnam	7141	-	-	-	MF143573.1_O_VIT_2012
MF143574.1	O	O/VIT/407/2012_pro	cattle	Viet Nam: Long An	VIT	2012	Lack of transmission of foot-and-mouth disease virus from persistently infected cattle to naive cattle under field conditions in Vietnam	7141	-	-	-	MF143574.1_O_VIT_2012
MF143575.1	O	O/VIT/414/2012_pro	cattle	Viet Nam: Long An	VIT	2012	Lack of transmission of foot-and-mouth disease virus from persistently infected cattle to naive cattle under field conditions in Vietnam	7141	-	-	-	MF143575.1_O_VIT_2012
MF143576.1	O	O/VIT/428/2013_pro	cattle	Viet Nam: Long An	VIT	2013	Lack of transmission of foot-and-mouth disease virus from persistently infected cattle to naive cattle under field conditions in Vietnam	7142	-	-	-	MF143576.1_O_VIT_2013
MF143577.1	O	O/VIT/431/2013_pro	cattle	Viet Nam: Long An	VIT	2013	Lack of transmission of foot-and-mouth disease virus from persistently infected cattle to naive cattle under field conditions in Vietnam	7141	-	-	-	MF143577.1_O_VIT_2013
MF143578.1	O	O/VIT/433/2013_pro	cattle	Viet Nam: Long An	VIT	2013	Lack of transmission of foot-and-mouth disease virus from persistently infected cattle to naive cattle under field conditions in Vietnam	7141	-	-	-	MF143578.1_O_VIT_2013
MF372125.1	Asia1	IND4/2016	Gayal	India	IND	2016	Evolutionary analysis of foot and mouth disease isolates from Bos frontalis	8199	-	-	-	MF372125.1_Asia1_IND_2016
MF372126.1	Asia1	IND281/1994	Gayal	India	IND	1994	Evolutionary analysis of foot and mouth disease isolates from Bos frontalis	8270	-	-	-	MF372126.1_Asia1_IND_1994
MF461724.1	O	O/XJ/CHA/2017	cattle	China	CHA	2017	First detection of foot-and-mouth disease virus O/Ind-2001 in China	8211	-	-	-	MF461724.1_O_CHA_2017
MF678823.1	SAT1	SAT1/NIG/1/15	cattle	Nigeria	NIG	2015	Complete Genome Sequences of four Foot-and-Mouth Disease Viruses of Serotype SAT1, topotype X, isolated from Cattle in Nigeria in 2015	8214	-	-	-	MF678823.1_SAT1_NIG_2015
MF678824.1	SAT1	SAT1/NIG/2/15	cattle	Nigeria	NIG	2015	Complete Genome Sequences of four Foot-and-Mouth Disease Viruses of Serotype SAT1, topotype X, isolated from Cattle in Nigeria in 2015	8217	-	-	-	MF678824.1_SAT1_NIG_2015
MF678825.1	SAT1	SAT1/NIG/3/15	cattle	Nigeria	NIG	2015	Complete Genome Sequences of four Foot-and-Mouth Disease Viruses of Serotype SAT1, topotype X, isolated from Cattle in Nigeria in 2015	8215	-	-	-	MF678825.1_SAT1_NIG_2015
MF678826.1	SAT1	SAT1/NIG/4/15	cattle	Nigeria	NIG	2015	Complete Genome Sequences of four Foot-and-Mouth Disease Viruses of Serotype SAT1, topotype X, isolated from Cattle in Nigeria in 2015	8215	-	-	-	MF678826.1_SAT1_NIG_2015
MF782478.1	Asia1	BAN/TA/Ma-167/2013	cattle	Bangladesh: Madhupur	BAN	2013	Complete Genome Sequence of Foot-and-Mouth Disease Virus Serotype Asia1 Isolated from Bangladesh	8198	-	-	-	MF782478.1_Asia1_BAN_2013
MF947123.1	O	O/VIT/20/2011	buffalo	Viet Nam	VIT	2011	Foot-and-mouth disease viruses in Southeast Asia: a traditional evolutionary history challenged by analyses of non-structural protein encoding sequences	6996	-	-	-	MF947123.1_O_VIT_2011
MF947124.1	O	O/VIT/30/2012	cattle	Viet Nam	VIT	2012	Foot-and-mouth disease viruses in Southeast Asia: a traditional evolutionary history challenged by analyses of non-structural protein encoding sequences	6996	-	-	-	MF947124.1_O_VIT_2012
MF947125.1	O	O/VIT/89/2011	buffalo	Viet Nam	VIT	2011	Foot-and-mouth disease viruses in Southeast Asia: a traditional evolutionary history challenged by analyses of non-structural protein encoding sequences	6889	-	-	gaps	-
MF947126.1	O	O/VIT/1677/2011	swine	Viet Nam	VIT	2011	Foot-and-mouth disease viruses in Southeast Asia: a traditional evolutionary history challenged by analyses of non-structural protein encoding sequences	6996	-	-	-	MF947126.1_O_VIT_2011
MF947127.1	O	O/VIT/2012/Buff(V-BU1)/Phar(A)	buffalo	Viet Nam	VIT	2012	Foot-and-mouth disease viruses in Southeast Asia: a traditional evolutionary history challenged by analyses of non-structural protein encoding sequences	6996	-	-	-	MF947127.1_O_VIT_2012
MF947128.1	O	O/VIT/7223/2010	cattle	Viet Nam	VIT	2010	Foot-and-mouth disease viruses in Southeast Asia: a traditional evolutionary history challenged by analyses of non-structural protein encoding sequences	6996	-	-	-	MF947128.1_O_VIT_2010
MF947129.1	O	O/VIT/10894/2014	swine	Viet Nam	VIT	2014	Foot-and-mouth disease viruses in Southeast Asia: a traditional evolutionary history challenged by analyses of non-structural protein encoding sequences	6996	-	-	-	MF947129.1_O_VIT_2014
MF947130.1	O	O/VIT/11381/2014	cattle	Viet Nam	VIT	2014	Foot-and-mouth disease viruses in Southeast Asia: a traditional evolutionary history challenged by analyses of non-structural protein encoding sequences	6996	-	-	-	MF947130.1_O_VIT_2014
MF947131.1	O	O/VIT/11965/2013	swine	Viet Nam	VIT	2013	Foot-and-mouth disease viruses in Southeast Asia: a traditional evolutionary history challenged by analyses of non-structural protein encoding sequences	6987	-	-	-	MF947131.1_O_VIT_2013
MF947132.1	O	O/VIT/16456/2015	buffalo	Viet Nam	VIT	2015	Foot-and-mouth disease viruses in Southeast Asia: a traditional evolutionary history challenged by analyses of non-structural protein encoding sequences	6996	-	-	-	MF947132.1_O_VIT_2015
MF947133.1	O	A/VIT/12/2010	cattle	Viet Nam	VIT	2010	Foot-and-mouth disease viruses in Southeast Asia: a traditional evolutionary history challenged by analyses of non-structural protein encoding sequences	6735	-	-	gaps	-
MF947134.1	O	O/VIT/12/2012_pro	buffalo	Viet Nam	VIT	2012	Foot-and-mouth disease viruses in Southeast Asia: a traditional evolutionary history challenged by analyses of non-structural protein encoding sequences	6891	-	-	gaps	-
MF947135.1	O	O/VIT/19/2010	cattle	Viet Nam	VIT	2010	Foot-and-mouth disease viruses in Southeast Asia: a traditional evolutionary history challenged by analyses of non-structural protein encoding sequences	6748	-	-	gaps	-
MF947136.1	O	O/VIT/20/2012_pro	buffalo	Viet Nam	VIT	2012	Foot-and-mouth disease viruses in Southeast Asia: a traditional evolutionary history challenged by analyses of non-structural protein encoding sequences	6737	-	-	gaps	-
MF947137.1	O	O/VIT/49/2012_pro	buffalo	Viet Nam	VIT	2012	Foot-and-mouth disease viruses in Southeast Asia: a traditional evolutionary history challenged by analyses of non-structural protein encoding sequences	6996	-	-	-	MF947137.1_O_VIT_2012
MF947138.1	O	O/VIT/169/2010	swine	Viet Nam	VIT	2010	Foot-and-mouth disease viruses in Southeast Asia: a traditional evolutionary history challenged by analyses of non-structural protein encoding sequences	6833	-	-	gaps	-
MF947139.1	O	O/VIT/190/2010	buffalo	Viet Nam	VIT	2010	Foot-and-mouth disease viruses in Southeast Asia: a traditional evolutionary history challenged by analyses of non-structural protein encoding sequences	6767	-	-	gaps	-
MF947140.1	O	O/VIT/217/2010	cattle	Viet Nam	VIT	2010	Foot-and-mouth disease viruses in Southeast Asia: a traditional evolutionary history challenged by analyses of non-structural protein encoding sequences	6908	-	-	gaps	-
MF947141.1	O	O/VIT/3910/2012	swine	Viet Nam	VIT	2012	Foot-and-mouth disease viruses in Southeast Asia: a traditional evolutionary history challenged by analyses of non-structural protein encoding sequences	6980	-	-	-	MF947141.1_O_VIT_2012
MF947142.1	O	O/VIT/10895KV1/2013	cattle	Viet Nam	VIT	2013	Foot-and-mouth disease viruses in Southeast Asia: a traditional evolutionary history challenged by analyses of non-structural protein encoding sequences	6985	-	-	-	MF947142.1_O_VIT_2013
MF947143.1	O	O/VIT/106131/2013	cattle	Viet Nam	VIT	2013	Foot-and-mouth disease viruses in Southeast Asia: a traditional evolutionary history challenged by analyses of non-structural protein encoding sequences	6996	-	-	-	MF947143.1_O_VIT_2013
MG372727.1	SAT3	SAT3/2 S. Africa	-	South Africa	SAR	-	Full genome sequences of Foot and mouth diesease viruses	8171	-	-	duplicate	-
MG372728.1	O	O PENGHU	-	Taiwan	TAW	-	Full genome sequences of Foot and mouth diesease viruses	8130	-	-	duplicate	-
MG372729.1	C	C3 INDAIAL	-	Brazil	Brazil	-	Full genome sequences of Foot and mouth diesease viruses	8141	-	-	undated	-
MG372730.1	O	O1 S. Korea 2000	-	South Korea	SKR	2000	Full genome sequences of Foot and mouth diesease viruses	8113	-	-	-	MG372730.1_O_SKR_2000
MG372731.1	Asia1	TBD	-	-	-	-	Full genome sequences of Foot and mouth diesease viruses	8235	-	-	undated	-
MG372732.1	C	C1 OBERBAYERN	-	Germany	GER	-	Full genome sequences of Foot and mouth diesease viruses	7717	-	-	undated	-
MG725872.1	A	A/NIG/1/13	cattle	Nigeria	NIG	2013	Complete Genome Sequences of Five Foot-and-Mouth Disease Viruses of Serotype A Isolated from Cattle in Nigeria in 2013-2015	8126	-	-	-	MG725872.1_A_NIG_2013
MG725873.1	A	A/NIG/1/15	cattle	Nigeria	NIG	2015	Complete Genome Sequences of Five Foot-and-Mouth Disease Viruses of Serotype A Isolated from Cattle in Nigeria in 2013-2015	8129	-	-	-	MG725873.1_A_NIG_2015
MG725874.1	A	A/NIG/3/15	cattle	Nigeria	NIG	2015	Complete Genome Sequences of Five Foot-and-Mouth Disease Viruses of Serotype A Isolated from Cattle in Nigeria in 2013-2015	8135	-	-	-	MG725874.1_A_NIG_2015
MG725875.1	A	A/NIG/5/15	cattle	Nigeria	NIG	2015	Complete Genome Sequences of Five Foot-and-Mouth Disease Viruses of Serotype A Isolated from Cattle in Nigeria in 2013-2015	8126	-	-	-	MG725875.1_A_NIG_2015
MG725876.1	A	A/NIG/6/15	cattle	Nigeria	NIG	2015	Complete Genome Sequences of Five Foot-and-Mouth Disease Viruses of Serotype A Isolated from Cattle in Nigeria in 2013-2015	8126	-	-	-	MG725876.1_A_NIG_2015
MG913340.1	A	ALG/1/2017	cattle	Algeria: Ouled Souid	ALG	2017	Foot-and-mouth disease outbreaks due to an exotic virus serotype A lineage (A/AFRICA/G-IV) in Algeria in 2017	8119	-	-	-	MG913340.1_A_ALG_2017
MG923578.1	A	A/ALG/1/2017	cattle	Algeria: Relizane Province	ALG	2017	Reconstructing the evolutionary history of pandemic foot-and-mouth disease viruses: the impact of recombination within the emerging O/ME-SA/Ind-2001 lineage	7365	-	-	gaps	-
MG923579.1	A	A/ALG/2/2017	cattle	Algeria: Medea Province	ALG	2017	Reconstructing the evolutionary history of pandemic foot-and-mouth disease viruses: the impact of recombination within the emerging O/ME-SA/Ind-2001 lineage	7617	-	-	-	MG923579.1_A_ALG_2017
MG923580.1	A	A/ALG/3/2017	cattle	Algeria: Setif Province	ALG	2017	Reconstructing the evolutionary history of pandemic foot-and-mouth disease viruses: the impact of recombination within the emerging O/ME-SA/Ind-2001 lineage	7628	-	-	-	MG923580.1_A_ALG_2017
MG983683.1	O	ALG/1/2014	unknown	Algeria	ALG	2014	Reconstructing the evolutionary history of pandemic foot-and-mouth disease viruses: the impact of recombination within the emerging O/ME-SA/Ind-2001 lineage	8120	-	-	-	MG983683.1_O_ALG_2014
MG983684.1	O	BAN/1/2009	cattle	Bangladesh: Kaliakair, Gazipur, Dhaka	BAN	2009	Reconstructing the evolutionary history of pandemic foot-and-mouth disease viruses: the impact of recombination within the emerging O/ME-SA/Ind-2001 lineage	8199	-	-	-	MG983684.1_O_BAN_2009
MG983685.1	O	BAR/2/2015	cattle	Bahrain	BAR	2015	Reconstructing the evolutionary history of pandemic foot-and-mouth disease viruses: the impact of recombination within the emerging O/ME-SA/Ind-2001 lineage	8164	-	-	-	MG983685.1_O_BAR_2015
MG983686.1	O	BAR/15/2015	cattle	Bahrain	BAR	2015	Reconstructing the evolutionary history of pandemic foot-and-mouth disease viruses: the impact of recombination within the emerging O/ME-SA/Ind-2001 lineage	8181	-	-	-	MG983686.1_O_BAR_2015
MG983687.1	O	BHU/2/2009	cattle	Bhutan: Dorji, Punakha	BHU	2009	Reconstructing the evolutionary history of pandemic foot-and-mouth disease viruses: the impact of recombination within the emerging O/ME-SA/Ind-2001 lineage	8185	-	-	-	MG983687.1_O_BHU_2009
MG983688.1	O	BHU/40/2009	cattle	Bhutan: Harka Chetri, Chukha	BHU	2009	Reconstructing the evolutionary history of pandemic foot-and-mouth disease viruses: the impact of recombination within the emerging O/ME-SA/Ind-2001 lineage	8208	-	-	-	MG983688.1_O_BHU_2009
MG983689.1	O	BHU/12/2012	cattle	Bhutan: Sakteng, Trashigang, RLDC Kanglung	BHU	2012	Reconstructing the evolutionary history of pandemic foot-and-mouth disease viruses: the impact of recombination within the emerging O/ME-SA/Ind-2001 lineage	8181	-	-	-	MG983689.1_O_BHU_2012
MG983690.1	O	BHU/3/2016	cattle	Bhutan: Nashikha, Luni, Paro, Rldc, Tshimasham	BHU	2016	Reconstructing the evolutionary history of pandemic foot-and-mouth disease viruses: the impact of recombination within the emerging O/ME-SA/Ind-2001 lineage	8178	-	-	-	MG983690.1_O_BHU_2016
MG983691.1	O	BHU/9/2016	cattle	Bhutan: Tshibji, Naja, Paro, Rldc, Tshimasham	BHU	2016	Reconstructing the evolutionary history of pandemic foot-and-mouth disease viruses: the impact of recombination within the emerging O/ME-SA/Ind-2001 lineage	8185	-	-	-	MG983691.1_O_BHU_2016
MG983692.1	O	IRN/72/2009	cattle	Iran: Rashidi, Bam, Kermah	IRN	2009	Reconstructing the evolutionary history of pandemic foot-and-mouth disease viruses: the impact of recombination within the emerging O/ME-SA/Ind-2001 lineage	8186	-	-	-	MG983692.1_O_IRN_2009
MG983693.1	O	LAO/2/2015	unknown	Laos: Naxaythong, Vientiane	LAO	2015	Reconstructing the evolutionary history of pandemic foot-and-mouth disease viruses: the impact of recombination within the emerging O/ME-SA/Ind-2001 lineage	8174	-	-	-	MG983693.1_O_LAO_2015
MG983694.1	O	LIB/1/2013	cattle	Libya: Zliten	LIB	2013	Reconstructing the evolutionary history of pandemic foot-and-mouth disease viruses: the impact of recombination within the emerging O/ME-SA/Ind-2001 lineage	8180	-	-	-	MG983694.1_O_LIB_2013
MG983695.1	O	LIB/7/2013	cattle	Libya: Zliten	LIB	2013	Reconstructing the evolutionary history of pandemic foot-and-mouth disease viruses: the impact of recombination within the emerging O/ME-SA/Ind-2001 lineage	8190	ME-SA	-	-	MG983695.1_O_LIB_2013
MG983696.1	O	LIB/17/2013	cattle	Libya: Misratah	LIB	2013	Reconstructing the evolutionary history of pandemic foot-and-mouth disease viruses: the impact of recombination within the emerging O/ME-SA/Ind-2001 lineage	8205	-	-	-	MG983696.1_O_LIB_2013
MG983697.1	O	LIB/22/2013	cattle	Libya: Tripoli	LIB	2013	Reconstructing the evolutionary history of pandemic foot-and-mouth disease viruses: the impact of recombination within the emerging O/ME-SA/Ind-2001 lineage	8192	-	-	-	MG983697.1_O_LIB_2013
MG983698.1	O	MUR/5/2016	cattle	Mauritius: Cite La Cure, Mauritius Island	MUR	2016	Reconstructing the evolutionary history of pandemic foot-and-mouth disease viruses: the impact of recombination within the emerging O/ME-SA/Ind-2001 lineage	8080	-	-	-	MG983698.1_O_MUR_2016
MG983699.1	O	MUR/9/2016	cattle	Mauritius: Cite La Cure, Mauritius Island	MUR	2016	Reconstructing the evolutionary history of pandemic foot-and-mouth disease viruses: the impact of recombination within the emerging O/ME-SA/Ind-2001 lineage	8109	-	-	-	MG983699.1_O_MUR_2016
MG983700.1	O	MUR/19/2016	cattle	Mauritius: Soupirs, Rodrigues Island	MUR	2016	Reconstructing the evolutionary history of pandemic foot-and-mouth disease viruses: the impact of recombination within the emerging O/ME-SA/Ind-2001 lineage	8104	-	-	-	MG983700.1_O_MUR_2016
MG983701.1	O	MUR/21/2016	cattle	Mauritius: Les Choux, Rodrigues Island	MUR	2016	Reconstructing the evolutionary history of pandemic foot-and-mouth disease viruses: the impact of recombination within the emerging O/ME-SA/Ind-2001 lineage	8104	-	-	-	MG983701.1_O_MUR_2016
MG983702.1	O	MUR/23/2016	cattle	Mauritius: Citron Donis, Rodrigues Island	MUR	2016	Reconstructing the evolutionary history of pandemic foot-and-mouth disease viruses: the impact of recombination within the emerging O/ME-SA/Ind-2001 lineage	8127	-	-	-	MG983702.1_O_MUR_2016
MG983703.1	O	MYA/3/2016	cattle	Myanmar: Kaingyi, Maung Taw, Rakhine	MYA	2016	Reconstructing the evolutionary history of pandemic foot-and-mouth disease viruses: the impact of recombination within the emerging O/ME-SA/Ind-2001 lineage	8195	-	-	-	MG983703.1_O_MYA_2016
MG983704.1	O	NEP/5/2008	cattle	Nepal: Saptari	NEP	2008	Reconstructing the evolutionary history of pandemic foot-and-mouth disease viruses: the impact of recombination within the emerging O/ME-SA/Ind-2001 lineage	8196	-	-	-	MG983704.1_O_NEP_2008
MG983705.1	O	NEP/7/2010	cattle	Nepal: Dang	NEP	2010	Reconstructing the evolutionary history of pandemic foot-and-mouth disease viruses: the impact of recombination within the emerging O/ME-SA/Ind-2001 lineage	8208	-	-	-	MG983705.1_O_NEP_2010
MG983706.1	O	NEP/9/2010	cattle	Nepal: Ramechhap	NEP	2010	Reconstructing the evolutionary history of pandemic foot-and-mouth disease viruses: the impact of recombination within the emerging O/ME-SA/Ind-2001 lineage	8209	-	-	-	MG983706.1_O_NEP_2010
MG983707.1	O	NEP/6/2012	water buffalo	Nepal: Dhading	NEP	2012	Reconstructing the evolutionary history of pandemic foot-and-mouth disease viruses: the impact of recombination within the emerging O/ME-SA/Ind-2001 lineage	8188	-	-	-	MG983707.1_O_NEP_2012
MG983708.1	O	NEP/10/2012	cattle	Nepal: Lalitpur	NEP	2012	Reconstructing the evolutionary history of pandemic foot-and-mouth disease viruses: the impact of recombination within the emerging O/ME-SA/Ind-2001 lineage	8206	-	-	-	MG983708.1_O_NEP_2012
MG983709.1	O	NEP/13/2012	cattle	Nepal: Lalitpur	NEP	2012	Reconstructing the evolutionary history of pandemic foot-and-mouth disease viruses: the impact of recombination within the emerging O/ME-SA/Ind-2001 lineage	8179	-	-	-	MG983709.1_O_NEP_2012
MG983710.1	O	NEP/21/2012	water buffalo	Nepal: Rautahat	NEP	2012	Reconstructing the evolutionary history of pandemic foot-and-mouth disease viruses: the impact of recombination within the emerging O/ME-SA/Ind-2001 lineage	8180	-	-	-	MG983710.1_O_NEP_2012
MG983711.1	O	NEP/6/2013	cattle	Nepal: Kavre	NEP	2013	Reconstructing the evolutionary history of pandemic foot-and-mouth disease viruses: the impact of recombination within the emerging O/ME-SA/Ind-2001 lineage	8176	-	-	-	MG983711.1_O_NEP_2013
MG983712.1	O	NEP/16/2013	cattle	Nepal: Nuwakot	NEP	2013	Reconstructing the evolutionary history of pandemic foot-and-mouth disease viruses: the impact of recombination within the emerging O/ME-SA/Ind-2001 lineage	8189	-	-	-	MG983712.1_O_NEP_2013
MG983713.1	O	NEP/17/2013	cattle	Nepal: Nuwakot	NEP	2013	Reconstructing the evolutionary history of pandemic foot-and-mouth disease viruses: the impact of recombination within the emerging O/ME-SA/Ind-2001 lineage	8190	-	-	-	MG983713.1_O_NEP_2013
MG983714.1	O	NEP/18/2013	swine	Nepal: Arghakhanchi	NEP	2013	Reconstructing the evolutionary history of pandemic foot-and-mouth disease viruses: the impact of recombination within the emerging O/ME-SA/Ind-2001 lineage	8091	-	-	-	MG983714.1_O_NEP_2013
MG983715.1	O	NEP/1/2014	cattle	Nepal: Sindhupalchock	NEP	2014	Reconstructing the evolutionary history of pandemic foot-and-mouth disease viruses: the impact of recombination within the emerging O/ME-SA/Ind-2001 lineage	8178	-	-	-	MG983715.1_O_NEP_2014
MG983716.1	O	NEP/6/2014	cattle	Nepal: Ilam	NEP	2014	Reconstructing the evolutionary history of pandemic foot-and-mouth disease viruses: the impact of recombination within the emerging O/ME-SA/Ind-2001 lineage	8185	-	-	-	MG983716.1_O_NEP_2014
MG983717.1	O	NEP/3/2015	cattle	Nepal: Bhaktapur	NEP	2015	Reconstructing the evolutionary history of pandemic foot-and-mouth disease viruses: the impact of recombination within the emerging O/ME-SA/Ind-2001 lineage	8174	-	-	-	MG983717.1_O_NEP_2015
MG983718.1	O	NEP/10/2015	cattle	Nepal: Bhaktapur	NEP	2015	Reconstructing the evolutionary history of pandemic foot-and-mouth disease viruses: the impact of recombination within the emerging O/ME-SA/Ind-2001 lineage	8155	-	-	-	MG983718.1_O_NEP_2015
MG983719.1	O	NEP/21/2015	cattle	Nepal: Kathmandu	NEP	2015	Reconstructing the evolutionary history of pandemic foot-and-mouth disease viruses: the impact of recombination within the emerging O/ME-SA/Ind-2001 lineage	8188	ME-SA	-	-	MG983719.1_O_NEP_2015
MG983720.1	O	Zabaikalskiy/1/RUS/2016	cattle	Russia: Sredneargunsk, Krasnokamenskiy raion,	RUS	2016	Reconstructing the evolutionary history of pandemic foot-and-mouth disease viruses: the impact of recombination within the emerging O/ME-SA/Ind-2001 lineage	8212	ME-SA	-	-	MG983720.1_O_RUS_2016
MG983721.1	O	SAU/1/2013	cattle	Saudi Arabia: Al-Kharj, Central	SAU	2013	Reconstructing the evolutionary history of pandemic foot-and-mouth disease viruses: the impact of recombination within the emerging O/ME-SA/Ind-2001 lineage	8183	-	-	-	MG983721.1_O_SAU_2013
MG983722.1	O	SAU/4/2013	cattle	Saudi Arabia: Al-Kharj, Central	SAU	2013	Reconstructing the evolutionary history of pandemic foot-and-mouth disease viruses: the impact of recombination within the emerging O/ME-SA/Ind-2001 lineage	8184	-	-	-	MG983722.1_O_SAU_2013
MG983723.1	O	SAU/6/2013	cattle	Saudi Arabia: Durma, Riyadh, Central	SAU	2013	Reconstructing the evolutionary history of pandemic foot-and-mouth disease viruses: the impact of recombination within the emerging O/ME-SA/Ind-2001 lineage	8186	-	-	-	MG983723.1_O_SAU_2013
MG983724.1	O	SAU/7/2013	cattle	Saudi Arabia: Durma, Riyadh, Central	SAU	2013	Reconstructing the evolutionary history of pandemic foot-and-mouth disease viruses: the impact of recombination within the emerging O/ME-SA/Ind-2001 lineage	8173	-	-	-	MG983724.1_O_SAU_2013
MG983725.1	O	SAU/1/2014	cattle	Saudi Arabia: Al Kharj, Central	SAU	2014	Reconstructing the evolutionary history of pandemic foot-and-mouth disease viruses: the impact of recombination within the emerging O/ME-SA/Ind-2001 lineage	8205	-	-	-	MG983725.1_O_SAU_2014
MG983726.1	O	SAU/4/2014	cattle	Saudi Arabia: Durma, Riyadh, Central	SAU	2014	Reconstructing the evolutionary history of pandemic foot-and-mouth disease viruses: the impact of recombination within the emerging O/ME-SA/Ind-2001 lineage	8208	-	-	-	MG983726.1_O_SAU_2014
MG983727.1	O	SAU/20/2015	cattle	Saudi Arabia	SAU	2015	Reconstructing the evolutionary history of pandemic foot-and-mouth disease viruses: the impact of recombination within the emerging O/ME-SA/Ind-2001 lineage	8177	-	-	-	MG983727.1_O_SAU_2015
MG983728.1	O	SAU/1/2016	cattle	Saudi Arabia: Durma, Riyadh, Central	SAU	2016	Reconstructing the evolutionary history of pandemic foot-and-mouth disease viruses: the impact of recombination within the emerging O/ME-SA/Ind-2001 lineage	8146	-	-	-	MG983728.1_O_SAU_2016
MG983729.1	O	SAU/2/2016	cattle	Saudi Arabia	SAU	2016	Reconstructing the evolutionary history of pandemic foot-and-mouth disease viruses: the impact of recombination within the emerging O/ME-SA/Ind-2001 lineage	8182	ME-SA	-	-	MG983729.1_O_SAU_2016
MG983730.1	O	SKR/1/2017	cattle	South Korea: Boeun, Chungcheongbuk	SKR	2017	Reconstructing the evolutionary history of pandemic foot-and-mouth disease viruses: the impact of recombination within the emerging O/ME-SA/Ind-2001 lineage	8203	-	-	-	MG983730.1_O_SKR_2017
MG983731.1	O	SRL/1/2013	cattle	Sri Lanka: Jaffna	SRL	2013	Reconstructing the evolutionary history of pandemic foot-and-mouth disease viruses: the impact of recombination within the emerging O/ME-SA/Ind-2001 lineage	8177	-	-	-	MG983731.1_O_SRL_2013
MG983732.1	O	SRL/1/2014	cattle	Sri Lanka: Gampaha	SRL	2014	Reconstructing the evolutionary history of pandemic foot-and-mouth disease viruses: the impact of recombination within the emerging O/ME-SA/Ind-2001 lineage	8191	-	-	-	MG983732.1_O_SRL_2014
MG983733.1	O	SRL/28/2014	cattle	Sri Lanka: Kandy	SRL	2014	Reconstructing the evolutionary history of pandemic foot-and-mouth disease viruses: the impact of recombination within the emerging O/ME-SA/Ind-2001 lineage	8182	-	-	-	MG983733.1_O_SRL_2014
MG983734.1	O	SRL/30/2014	water buffalo	Sri Lanka: Hambantota	SRL	2014	Reconstructing the evolutionary history of pandemic foot-and-mouth disease viruses: the impact of recombination within the emerging O/ME-SA/Ind-2001 lineage	8175	-	-	-	MG983734.1_O_SRL_2014
MG983735.1	O	TUN/1/2014	unknown	Tunisia	TUN	2014	Reconstructing the evolutionary history of pandemic foot-and-mouth disease viruses: the impact of recombination within the emerging O/ME-SA/Ind-2001 lineage	8090	-	-	-	MG983735.1_O_TUN_2014
MG983736.1	O	UAE/1/2014	gazelle	United Arab Emirates: Al Warsan, Al Aiban, Abu	UAE	2014	Reconstructing the evolutionary history of pandemic foot-and-mouth disease viruses: the impact of recombination within the emerging O/ME-SA/Ind-2001 lineage	8188	-	-	-	MG983736.1_O_UAE_2014
MG983737.1	O	UAE/2/2014	gazelle	United Arab Emirates: Al Warsan, Al Aiban, Abu	UAE	2014	Reconstructing the evolutionary history of pandemic foot-and-mouth disease viruses: the impact of recombination within the emerging O/ME-SA/Ind-2001 lineage	8182	-	-	duplicate	-
MG983738.1	O	UAE/1/2016	cattle	United Arab Emirates: Al-Tawalaa, Al maddam,	UAE	2016	Reconstructing the evolutionary history of pandemic foot-and-mouth disease viruses: the impact of recombination within the emerging O/ME-SA/Ind-2001 lineage	8188	-	-	-	MG983738.1_O_UAE_2016
MG983739.1	O	UAE/3/2016	cattle	United Arab Emirates: Al-Tawalaa, Al maddam,	UAE	2016	Reconstructing the evolutionary history of pandemic foot-and-mouth disease viruses: the impact of recombination within the emerging O/ME-SA/Ind-2001 lineage	8162	-	-	-	MG983739.1_O_UAE_2016
MG983740.1	O	VIT/8/2015	cattle	Viet Nam: Lao Cai	VIT	2015	Reconstructing the evolutionary history of pandemic foot-and-mouth disease viruses: the impact of recombination within the emerging O/ME-SA/Ind-2001 lineage	8197	-	-	-	MG983740.1_O_VIT_2015
MG983741.1	O	VIT/20/2016	cattle	Viet Nam: Son La	VIT	2016	Reconstructing the evolutionary history of pandemic foot-and-mouth disease viruses: the impact of recombination within the emerging O/ME-SA/Ind-2001 lineage	8206	-	-	-	MG983741.1_O_VIT_2016
MH053305.1	A	EGY/1/72	cattle	Egypt: Alexandria	EGY	1972	Full Genome Sequencing Reveals New Southern African Territories Genotypes Bringing Us Closer to Understanding True Variability of Foot-and-Mouth Disease Virus in Africa	8209	-	-	-	MH053305.1_A_EGY_1972
MH053306.1	A	TCH/2/73	cattle	Chad: Fort Lamy	TCH	1973	Full Genome Sequencing Reveals New Southern African Territories Genotypes Bringing Us Closer to Understanding True Variability of Foot-and-Mouth Disease Virus in Africa	8173	-	-	-	MH053306.1_A_TCH_1973
MH053307.1	A	Zambia/90	cattle	Zambia: Kasama	ZAM	1990	Full Genome Sequencing Reveals New Southern African Territories Genotypes Bringing Us Closer to Understanding True Variability of Foot-and-Mouth Disease Virus in Africa	8169	-	-	-	MH053307.1_A_ZAM_1990
MH053308.1	C	ETH/1/71	-	Ethiopia	ETH	1971	Full Genome Sequencing Reveals New Southern African Territories Genotypes Bringing Us Closer to Understanding True Variability of Foot-and-Mouth Disease Virus in Africa	8171	-	-	-	MH053308.1_C_ETH_1971
MH053309.1	C	KEN/32/70 (K267/67)	cattle	Kenya: Nanyuki	KEN	1967	Full Genome Sequencing Reveals New Southern African Territories Genotypes Bringing Us Closer to Understanding True Variability of Foot-and-Mouth Disease Virus in Africa	8153	-	-	-	MH053309.1_C_KEN_1967
MH053310.1	C	UGA/18/70	cattle	Uganda: Acholi district	UGA	1970	Full Genome Sequencing Reveals New Southern African Territories Genotypes Bringing Us Closer to Understanding True Variability of Foot-and-Mouth Disease Virus in Africa	8158	-	-	-	MH053310.1_C_UGA_1970
MH053311.1	O	ETH/3/2004	cattle	Ethiopia: Shasemene	ETH	2004	Full Genome Sequencing Reveals New Southern African Territories Genotypes Bringing Us Closer to Understanding True Variability of Foot-and-Mouth Disease Virus in Africa	8172	-	-	-	MH053311.1_O_ETH_2004
MH053312.1	O	ETH/58/2005	cattle	Ethiopia: Mizan Teferi-Maji	ETH	2005	Full Genome Sequencing Reveals New Southern African Territories Genotypes Bringing Us Closer to Understanding True Variability of Foot-and-Mouth Disease Virus in Africa	8165	-	-	-	MH053312.1_O_ETH_2005
MH053313.1	O	ETH/2/2006	cattle	Ethiopia: Yabello	ETH	2006	Full Genome Sequencing Reveals New Southern African Territories Genotypes Bringing Us Closer to Understanding True Variability of Foot-and-Mouth Disease Virus in Africa	8162	-	-	-	MH053313.1_O_ETH_2006
MH053314.1	O	ETH/1/2007	cattle	Ethiopia: Ankasha	ETH	2007	Full Genome Sequencing Reveals New Southern African Territories Genotypes Bringing Us Closer to Understanding True Variability of Foot-and-Mouth Disease Virus in Africa	8174	-	-	-	MH053314.1_O_ETH_2007
MH053315.1	O	SUD/1/76	-	Sudan: Khartoum province	SUD	1976	Full Genome Sequencing Reveals New Southern African Territories Genotypes Bringing Us Closer to Understanding True Variability of Foot-and-Mouth Disease Virus in Africa	8155	-	-	-	MH053315.1_O_SUD_1976
MH053316.1	O	UGA/5/96	cattle	Uganda: Mbarara district	UGA	1996	Full Genome Sequencing Reveals New Southern African Territories Genotypes Bringing Us Closer to Understanding True Variability of Foot-and-Mouth Disease Virus in Africa	8056	-	-	-	MH053316.1_O_UGA_1996
MH053317.1	O	UGA/17/98	-	Uganda	UGA	1998	Full Genome Sequencing Reveals New Southern African Territories Genotypes Bringing Us Closer to Understanding True Variability of Foot-and-Mouth Disease Virus in Africa	8180	-	-	-	MH053317.1_O_UGA_1998
MH053318.1	O	UGA/3/2002	-	Uganda: Nakasongola district	UGA	2002	Full Genome Sequencing Reveals New Southern African Territories Genotypes Bringing Us Closer to Understanding True Variability of Foot-and-Mouth Disease Virus in Africa	8160	-	-	-	MH053318.1_O_UGA_2002
MH053319.1	SAT1	BOT-BUFF/62/74	african buffalo	Botswana	BOT	1974	Full Genome Sequencing Reveals New Southern African Territories Genotypes Bringing Us Closer to Understanding True Variability of Foot-and-Mouth Disease Virus in Africa	8177	-	-	-	MH053319.1_SAT1_BOT_1974
MH053320.1	SAT1	K303/83	cattle	Kenya: Kericho County	KEN	1983	Full Genome Sequencing Reveals New Southern African Territories Genotypes Bringing Us Closer to Understanding True Variability of Foot-and-Mouth Disease Virus in Africa	8146	-	-	-	MH053320.1_SAT1_KEN_1983
MH053321.1	SAT1	MOZ/5/81	cattle	Mozambique: Sabie	MOZ	1981	Full Genome Sequencing Reveals New Southern African Territories Genotypes Bringing Us Closer to Understanding True Variability of Foot-and-Mouth Disease Virus in Africa	8185	-	-	-	MH053321.1_SAT1_MOZ_1981
MH053322.1	SAT1	SWA/2/89	african buffalo	Namibia: West of Kwando River	NMB	1989	Full Genome Sequencing Reveals New Southern African Territories Genotypes Bringing Us Closer to Understanding True Variability of Foot-and-Mouth Disease Virus in Africa	8178	-	-	-	MH053322.1_SAT1_NMB_1989
MH053323.1	SAT1	TCH/1/72	cattle	Chad	TCH	1972	Full Genome Sequencing Reveals New Southern African Territories Genotypes Bringing Us Closer to Understanding True Variability of Foot-and-Mouth Disease Virus in Africa	8188	-	-	-	MH053323.1_SAT1_TCH_1972
MH053324.1	SAT1	UGA/47/71	cattle	Uganda: West Ankole	UGA	1971	Full Genome Sequencing Reveals New Southern African Territories Genotypes Bringing Us Closer to Understanding True Variability of Foot-and-Mouth Disease Virus in Africa	8201	-	-	-	MH053324.1_SAT1_UGA_1971
MH053325.1	SAT1	UGA/6/78	cattle	Uganda: Mbarara district	UGA	1978	Full Genome Sequencing Reveals New Southern African Territories Genotypes Bringing Us Closer to Understanding True Variability of Foot-and-Mouth Disease Virus in Africa	8200	-	-	-	MH053325.1_SAT1_UGA_1978
MH053326.1	SAT1	UGA-BUFF/10/70	african buffalo	Uganda: Queen Elizabeth National Park	UGA	1970	Full Genome Sequencing Reveals New Southern African Territories Genotypes Bringing Us Closer to Understanding True Variability of Foot-and-Mouth Disease Virus in Africa	8177	-	-	-	MH053326.1_SAT1_UGA_1970
MH053327.1	SAT1	UGA-BUFF/21/70	african buffalo	Uganda: Queen Elizabeth National Park	UGA	1970	Full Genome Sequencing Reveals New Southern African Territories Genotypes Bringing Us Closer to Understanding True Variability of Foot-and-Mouth Disease Virus in Africa	8177	-	-	-	MH053327.1_SAT1_UGA_1970
MH053328.1	SAT2	BOT-BUFF/2/68	african buffalo	Botswana	BOT	1968	Full Genome Sequencing Reveals New Southern African Territories Genotypes Bringing Us Closer to Understanding True Variability of Foot-and-Mouth Disease Virus in Africa	8136	-	-	-	MH053328.1_SAT2_BOT_1968
MH053329.1	SAT2	BOT-BUFF/2/69	african buffalo	Botswana	BOT	1969	Full Genome Sequencing Reveals New Southern African Territories Genotypes Bringing Us Closer to Understanding True Variability of Foot-and-Mouth Disease Virus in Africa	8167	-	-	-	MH053329.1_SAT2_BOT_1969
MH053330.1	SAT2	BOT-BUFF/17/69	african buffalo	Botswana	BOT	1969	Full Genome Sequencing Reveals New Southern African Territories Genotypes Bringing Us Closer to Understanding True Variability of Foot-and-Mouth Disease Virus in Africa	8165	-	-	-	MH053330.1_SAT2_BOT_1969
MH053331.1	SAT2	BOT-BUFF/107/72	african buffalo	Botswana	BOT	1972	Full Genome Sequencing Reveals New Southern African Territories Genotypes Bringing Us Closer to Understanding True Variability of Foot-and-Mouth Disease Virus in Africa	8162	-	-	-	MH053331.1_SAT2_BOT_1972
MH053332.1	SAT2	BOT-BUFF/170/74	african buffalo	Botswana	BOT	1974	Full Genome Sequencing Reveals New Southern African Territories Genotypes Bringing Us Closer to Understanding True Variability of Foot-and-Mouth Disease Virus in Africa	8164	-	-	-	MH053332.1_SAT2_BOT_1974
MH053333.1	SAT2	ETH/1/90	cattle	Ethiopia: near Awasa	ETH	1989	Full Genome Sequencing Reveals New Southern African Territories Genotypes Bringing Us Closer to Understanding True Variability of Foot-and-Mouth Disease Virus in Africa	8121	-	-	-	MH053333.1_SAT2_ETH_1989
MH053334.1	SAT2	NR/1/64	cattle	Zambia: Namwala district	ZAM	1964	Full Genome Sequencing Reveals New Southern African Territories Genotypes Bringing Us Closer to Understanding True Variability of Foot-and-Mouth Disease Virus in Africa	8173	-	-	-	MH053334.1_SAT2_ZAM_1964
MH053335.1	SAT2	SRHO/1/65	cattle	Zimbabwe: Gwanda	ZIM	1965	Full Genome Sequencing Reveals New Southern African Territories Genotypes Bringing Us Closer to Understanding True Variability of Foot-and-Mouth Disease Virus in Africa	8127	-	-	-	MH053335.1_SAT2_ZIM_1965
MH053336.1	SAT2	UGA-BUFF/12/70	african buffalo	Uganda: Queen Elizabeth National Park	UGA	1970	Full Genome Sequencing Reveals New Southern African Territories Genotypes Bringing Us Closer to Understanding True Variability of Foot-and-Mouth Disease Virus in Africa	8179	-	-	-	MH053336.1_SAT2_UGA_1970
MH053337.1	SAT2	UGA-BUFF/24/70	african buffalo	Uganda: Queen Elizabeth National Park	UGA	1970	Full Genome Sequencing Reveals New Southern African Territories Genotypes Bringing Us Closer to Understanding True Variability of Foot-and-Mouth Disease Virus in Africa	8178	-	-	-	MH053337.1_SAT2_UGA_1970
MH053338.1	SAT3	BOT/109/66	cattle	Botswana: Sokwane I crush	BOT	1966	Full Genome Sequencing Reveals New Southern African Territories Genotypes Bringing Us Closer to Understanding True Variability of Foot-and-Mouth Disease Virus in Africa	8098	-	-	-	MH053338.1_SAT3_BOT_1966
MH053339.1	SAT3	BOT-BUFF/13/70	african buffalo	Botswana	BOT	1970	Full Genome Sequencing Reveals New Southern African Territories Genotypes Bringing Us Closer to Understanding True Variability of Foot-and-Mouth Disease Virus in Africa	8102	-	-	-	MH053339.1_SAT3_BOT_1970
MH053340.1	SAT3	MAL/3/76	cattle	Malawi	MAL	1976	Full Genome Sequencing Reveals New Southern African Territories Genotypes Bringing Us Closer to Understanding True Variability of Foot-and-Mouth Disease Virus in Africa	8144	-	-	-	MH053340.1_SAT3_MAL_1976
MH053341.1	SAT3	UGA-BUFF/27/70	african buffalo	Uganda: Queen Elizabeth National Park	UGA	1970	Full Genome Sequencing Reveals New Southern African Territories Genotypes Bringing Us Closer to Understanding True Variability of Foot-and-Mouth Disease Virus in Africa	8213	-	-	-	MH053341.1_SAT3_UGA_1970
MH053342.1	SAT3	ZAM/P2/96 (NAN-11)	african buffalo	Zambia: Nanzhila	ZAM	1996	Full Genome Sequencing Reveals New Southern African Territories Genotypes Bringing Us Closer to Understanding True Variability of Foot-and-Mouth Disease Virus in Africa	8145	-	-	-	MH053342.1_SAT3_ZAM_1996
MH053343.1	SAT3	RV/7/34	cattle	Zimbabwe: Nuanetsi	ZIM	1934	Full Genome Sequencing Reveals New Southern African Territories Genotypes Bringing Us Closer to Understanding True Variability of Foot-and-Mouth Disease Virus in Africa	8155	-	-	-	MH053343.1_SAT3_ZIM_1934
MH053344.1	SAT3	RHO/7/74	cattle	Zimbabwe: Mbizi Section	ZIM	1974	Full Genome Sequencing Reveals New Southern African Territories Genotypes Bringing Us Closer to Understanding True Variability of Foot-and-Mouth Disease Virus in Africa	8145	-	-	-	MH053344.1_SAT3_ZIM_1974
MH053345.1	SAT3	RHO/5/75	cattle	Zimbabwe: Guluweri Dip	ZIM	1975	Full Genome Sequencing Reveals New Southern African Territories Genotypes Bringing Us Closer to Understanding True Variability of Foot-and-Mouth Disease Virus in Africa	8147	-	-	-	MH053345.1_SAT3_ZIM_1975
MH053346.1	SAT3	RHO/16/76	cattle	Zimbabwe: Hammond Ranch	ZIM	1976	Full Genome Sequencing Reveals New Southern African Territories Genotypes Bringing Us Closer to Understanding True Variability of Foot-and-Mouth Disease Virus in Africa	8102	-	-	-	MH053346.1_SAT3_ZIM_1976
MH053347.1	SAT3	RHO/23/76	cattle	Zimbabwe: Chikanga Ranch	ZIM	1976	Full Genome Sequencing Reveals New Southern African Territories Genotypes Bringing Us Closer to Understanding True Variability of Foot-and-Mouth Disease Virus in Africa	8140	-	-	-	MH053347.1_SAT3_ZIM_1976
MH053348.1	SAT3	RHO/11/77	cattle	Zimbabwe: Ngwane Ranch	ZIM	1977	Full Genome Sequencing Reveals New Southern African Territories Genotypes Bringing Us Closer to Understanding True Variability of Foot-and-Mouth Disease Virus in Africa	8154	-	-	-	MH053348.1_SAT3_ZIM_1977
MH053349.1	SAT3	ZIM/P6/83 (WN-16)	african buffalo	Zimbabwe: Mbulani Dip	ZIM	1983	Full Genome Sequencing Reveals New Southern African Territories Genotypes Bringing Us Closer to Understanding True Variability of Foot-and-Mouth Disease Virus in Africa	8143	-	-	-	MH053349.1_SAT3_ZIM_1983
MH053350.1	SAT3	ZIM/P6/83 (WN-19)	african buffalo	Zimbabwe: Mbulani Dip	ZIM	1983	Full Genome Sequencing Reveals New Southern African Territories Genotypes Bringing Us Closer to Understanding True Variability of Foot-and-Mouth Disease Virus in Africa	8151	-	-	-	MH053350.1_SAT3_ZIM_1983
MH053351.1	SAT3	ZIM/2/84	cattle	Zimbabwe: Umgusa Ranch	ZIM	1984	Full Genome Sequencing Reveals New Southern African Territories Genotypes Bringing Us Closer to Understanding True Variability of Foot-and-Mouth Disease Virus in Africa	8151	-	-	-	MH053351.1_SAT3_ZIM_1984
MH053352.1	SAT3	ZIM/P27/90 (DSA-31)	african buffalo	Zimbabwe: Dande Safari Park	ZIM	1990	Full Genome Sequencing Reveals New Southern African Territories Genotypes Bringing Us Closer to Understanding True Variability of Foot-and-Mouth Disease Virus in Africa	8160	-	-	-	MH053352.1_SAT3_ZIM_1990
MH559773.1	A	FMDV_P45894_A24/OPF/48hpi	swine	Brazil	Brazil	2016	Inculpation of the nasopharyngeal epithelium as the site of primary and persistent foot-and-mouth disease virus infection in cattle following contact exposure	7002	-	-	duplicate	-
MH559774.1	A	FMDV_P45894_A24/OPF/72hpi	swine	Brazil	Brazil	2016	Inculpation of the nasopharyngeal epithelium as the site of primary and persistent foot-and-mouth disease virus infection in cattle following contact exposure	7002	-	-	duplicate	-
MH559775.1	A	FMDV_P45894_A24/VES/72hpi	swine	Brazil	Brazil	2016	Inculpation of the nasopharyngeal epithelium as the site of primary and persistent foot-and-mouth disease virus infection in cattle following contact exposure	7002	-	-	duplicate	-
MH559776.1	A	FMDV_P45895_A24/OPF/24hpi	swine	Brazil	Brazil	2016	Inculpation of the nasopharyngeal epithelium as the site of primary and persistent foot-and-mouth disease virus infection in cattle following contact exposure	7002	-	-	duplicate	-
MH559777.1	A	FMDV_P45895_A24/OPF/48hpi	swine	Brazil	Brazil	2016	Inculpation of the nasopharyngeal epithelium as the site of primary and persistent foot-and-mouth disease virus infection in cattle following contact exposure	7002	-	-	duplicate	-
MH559778.1	A	FMDV_P45895_A24/OPF/72hpi	swine	Brazil	Brazil	2016	Inculpation of the nasopharyngeal epithelium as the site of primary and persistent foot-and-mouth disease virus infection in cattle following contact exposure	7002	-	-	duplicate	-
MH559779.1	A	FMDV_P45895_A24/VES/72hpi	swine	Brazil	Brazil	2016	Inculpation of the nasopharyngeal epithelium as the site of primary and persistent foot-and-mouth disease virus infection in cattle following contact exposure	7002	-	-	duplicate	-
MH559780.1	A	FMDV_P45896_A24/OPF/24hpi	swine	Brazil	Brazil	2016	Inculpation of the nasopharyngeal epithelium as the site of primary and persistent foot-and-mouth disease virus infection in cattle following contact exposure	7002	-	-	-	MH559780.1_A_Brazil_2016
MH559781.1	A	FMDV_P45896_A24/OPF/48hpi	swine	Brazil	Brazil	2016	Inculpation of the nasopharyngeal epithelium as the site of primary and persistent foot-and-mouth disease virus infection in cattle following contact exposure	7002	-	-	-	MH559781.1_A_Brazil_2016
MH559782.1	A	FMDV_P45896_A24/OPF/72hpi	swine	Brazil	Brazil	2016	Inculpation of the nasopharyngeal epithelium as the site of primary and persistent foot-and-mouth disease virus infection in cattle following contact exposure	7002	-	-	duplicate	-
MH559783.1	A	FMDV_P45896_A24/VES/72hpi	swine	Brazil	Brazil	2016	Inculpation of the nasopharyngeal epithelium as the site of primary and persistent foot-and-mouth disease virus infection in cattle following contact exposure	7002	-	-	-	MH559783.1_A_Brazil_2016
MH559784.1	A	FMDV_A24/airfilter/48hpi	-	Brazil	Brazil	2016	Inculpation of the nasopharyngeal epithelium as the site of primary and persistent foot-and-mouth disease virus infection in cattle following contact exposure	7002	-	-	lab strain	-
MH559785.1	A	FMDV_B16-27_A24/SER/24hpe	cattle	Brazil	Brazil	2016	Inculpation of the nasopharyngeal epithelium as the site of primary and persistent foot-and-mouth disease virus infection in cattle following contact exposure	7002	-	-	-	MH559785.1_A_Brazil_2016
MH559786.1	A	FMDV_B16-27_A24/NP1/24hpe	cattle	Brazil	Brazil	2016	Inculpation of the nasopharyngeal epithelium as the site of primary and persistent foot-and-mouth disease virus infection in cattle following contact exposure	7002	-	-	-	MH559786.1_A_Brazil_2016
MH559787.1	A	FMDV_B16-27_A24/NP2/24hpe	cattle	Brazil	Brazil	2016	Inculpation of the nasopharyngeal epithelium as the site of primary and persistent foot-and-mouth disease virus infection in cattle following contact exposure	7002	-	-	duplicate	-
MH559788.1	A	FMDV_B16-27_A24/NP3/24hpe	cattle	Brazil	Brazil	2016	Inculpation of the nasopharyngeal epithelium as the site of primary and persistent foot-and-mouth disease virus infection in cattle following contact exposure	7002	-	-	-	MH559788.1_A_Brazil_2016
MH559789.1	A	FMDV_B16-27_A24/LUNG/24hpe	cattle	Brazil	Brazil	2016	Inculpation of the nasopharyngeal epithelium as the site of primary and persistent foot-and-mouth disease virus infection in cattle following contact exposure	7002	-	-	duplicate	-
MH559790.1	A	FMDV_B16-28_A24/SER/24hpe	cattle	Brazil	Brazil	2016	Inculpation of the nasopharyngeal epithelium as the site of primary and persistent foot-and-mouth disease virus infection in cattle following contact exposure	7002	-	-	duplicate	-
MH559791.1	A	FMDV_B16-28_A24/NP1/24hpe	cattle	Brazil	Brazil	2016	Inculpation of the nasopharyngeal epithelium as the site of primary and persistent foot-and-mouth disease virus infection in cattle following contact exposure	7002	-	-	-	MH559791.1_A_Brazil_2016
MH559792.1	A	FMDV_B16-28_A24/NP2/24hpe	cattle	Brazil	Brazil	2016	Inculpation of the nasopharyngeal epithelium as the site of primary and persistent foot-and-mouth disease virus infection in cattle following contact exposure	7002	-	-	duplicate	-
MH559793.1	A	FMDV_B16-29_A24/SER/24hpe	cattle	Brazil	Brazil	2016	Inculpation of the nasopharyngeal epithelium as the site of primary and persistent foot-and-mouth disease virus infection in cattle following contact exposure	7002	-	-	-	MH559793.1_A_Brazil_2016
MH559794.1	A	FMDV_B16-29_A24/SER/72hpe	cattle	Brazil	Brazil	2016	Inculpation of the nasopharyngeal epithelium as the site of primary and persistent foot-and-mouth disease virus infection in cattle following contact exposure	7002	-	-	duplicate	-
MH559795.1	A	FMDV_B16-29_A24/NAS/72hpe	cattle	Brazil	Brazil	2016	Inculpation of the nasopharyngeal epithelium as the site of primary and persistent foot-and-mouth disease virus infection in cattle following contact exposure	7002	-	-	duplicate	-
MH559796.1	A	FMDV_B16-29_A24/NP1/72hpe	cattle	Brazil	Brazil	2016	Inculpation of the nasopharyngeal epithelium as the site of primary and persistent foot-and-mouth disease virus infection in cattle following contact exposure	7002	-	-	-	MH559796.1_A_Brazil_2016
MH559797.1	A	FMDV_B16-29_A24/LUNG1/72hpe	cattle	Brazil	Brazil	2016	Inculpation of the nasopharyngeal epithelium as the site of primary and persistent foot-and-mouth disease virus infection in cattle following contact exposure	7002	-	-	duplicate	-
MH559798.1	A	FMDV_B16-29_A24/LUNG2/72hpe	cattle	Brazil	Brazil	2016	Inculpation of the nasopharyngeal epithelium as the site of primary and persistent foot-and-mouth disease virus infection in cattle following contact exposure	7002	-	-	-	MH559798.1_A_Brazil_2016
MH559799.1	A	FMDV_B16-29_A24/VES1/72hpe	cattle	Brazil	Brazil	2016	Inculpation of the nasopharyngeal epithelium as the site of primary and persistent foot-and-mouth disease virus infection in cattle following contact exposure	7002	-	-	-	MH559799.1_A_Brazil_2016
MH559800.1	A	FMDV_B16-29_A24/VES2/72hpe	cattle	Brazil	Brazil	2016	Inculpation of the nasopharyngeal epithelium as the site of primary and persistent foot-and-mouth disease virus infection in cattle following contact exposure	7002	-	-	-	MH559800.1_A_Brazil_2016
MH559801.1	A	FMDV_B16-30_A24/NAS/48hpe	cattle	Brazil	Brazil	2016	Inculpation of the nasopharyngeal epithelium as the site of primary and persistent foot-and-mouth disease virus infection in cattle following contact exposure	7002	-	-	-	MH559801.1_A_Brazil_2016
MH559802.1	A	FMDV_B16-30_A24/NAS/72hpe	cattle	Brazil	Brazil	2016	Inculpation of the nasopharyngeal epithelium as the site of primary and persistent foot-and-mouth disease virus infection in cattle following contact exposure	7002	-	-	duplicate	-
MH559803.1	A	FMDV_B16-30_A24/NP/72hpe	cattle	Brazil	Brazil	2016	Inculpation of the nasopharyngeal epithelium as the site of primary and persistent foot-and-mouth disease virus infection in cattle following contact exposure	7002	-	-	duplicate	-
MH559804.1	A	FMDV_B16-30_A24/LUNG1/72hpe	cattle	Brazil	Brazil	2016	Inculpation of the nasopharyngeal epithelium as the site of primary and persistent foot-and-mouth disease virus infection in cattle following contact exposure	7002	-	-	-	MH559804.1_A_Brazil_2016
MH559805.1	A	FMDV_B16-30_A24/LUNG2/72hpe	cattle	Brazil	Brazil	2016	Inculpation of the nasopharyngeal epithelium as the site of primary and persistent foot-and-mouth disease virus infection in cattle following contact exposure	7002	-	-	-	MH559805.1_A_Brazil_2016
MH559806.1	A	FMDV_B16-30_A24/VES1/72hpe	cattle	Brazil	Brazil	2016	Inculpation of the nasopharyngeal epithelium as the site of primary and persistent foot-and-mouth disease virus infection in cattle following contact exposure	7002	-	-	duplicate	-
MH746921.1	-	Inoculum-A24-BP2	cattle	Brazil	Brazil	2017	Direct Submission	7002	-	-	lab strain	-
MH784403.1	O	PAK/10/2016	cattle	Pakistan: Jhang	PAK	2016	Genome sequence of antigenically distinct serotype O foot-and-mouth disease viruses from Pakistan	8193	-	-	-	MH784403.1_O_PAK_2016
MH784404.1	O	PAK/4/2017	buffalo	Pakistan: Jhang	PAK	2017	Genome sequence of antigenically distinct serotype O foot-and-mouth disease viruses from Pakistan	8194	-	-	-	MH784404.1_O_PAK_2017
MH784405.1	O	PAK/14/2017	cattle	Pakistan: Sahiwal	PAK	2017	Genome sequence of antigenically distinct serotype O foot-and-mouth disease viruses from Pakistan	8197	-	-	-	MH784405.1_O_PAK_2017
MH845413.2	O	O/VN1/2014	swine	Viet Nam: Lao Cai	VIT	2014	Direct Submission	8131	-	-	-	MH845413.2_O_VIT_2014
MH891503.1	O	O/VIT/8338/2017	cattle	Viet Nam	VIT	2017	First genome sequence of Foot-and-mouth disease virus serotype O sublineage Ind2001e in Vietnam	7787	-	-	-	MH891503.1_O_VIT_2017
NC_039210.1	O	o6pirbright iso58	-	United Kingdom	UKG	1965	Direct Submission	8201	-	-	-	NC_039210.1_O_UKG_1965
X00429.1	-	A10-61	-	-	-	-	The complete nucleotide sequence of the RNA coding for the primary translation product of foot and mouth disease virus	7107	-	-	undated	-
X00871.1	-	-	-	-	-	-	Nucleotide sequence and genome organization of foot-and-mouth disease virus	7804	-	-	undated	-
X74812.1	A	A22/550 Azerbaijan 65	-	Azerbaijan	AZB	-	Direct Submission	7820	-	-	undated	-
